# Supplementary material for: MicroRNA profiling of subcutaneous adipose tissue in periparturient dairy cows at high or moderate body condition
Source: Sci Rep. 2022 Aug 30;12:14748. doi: 10.1038/s41598-022-18956-5 (PMC9427980; doi:10.1038/s41598-022-18956-5)
Supplement: Supplementary file 1 — Supplementary Information 1. [file 41598_2022_18956_MOESM1_ESM.xlsx]

## Sheet: mir2gene-Dpwn-d 21
ID	Accession	Target	TargetID	Experiment	Literature	Tissue
bta-mir-125a	MIMAT0003538	ADAMTSL2	526780	qRT-PCR	19170227	Unspecified
bta-mir-125a	MIMAT0003538	MAP3K11	514210	qRT-PCR	19170227	Unspecified
bta-mir-125a	MIMAT0003538	ADAMTSL2	526780	qRT-PCR	19170227	Unspecified
bta-mir-125a	MIMAT0003538	MAP3K11	514210	qRT-PCR	19170227	Unspecified
bta-mir-125a	MIMAT0003538	MAP3K11	514210	Predicted miRanda Score: 164	20799968	Unspecified
bta-mir-320a	MIMAT0003534	AGK	514693	Predicted miRanda Score: 175	20799968	Unspecified
bta-mir-320a	MIMAT0003534	AK2	280716	Predicted miRanda Score: 175	20799968	Unspecified
bta-mir-320a	MIMAT0003534	AQP8	450206	Predicted miRanda Score: 174	20799968	Unspecified
bta-mir-320a	MIMAT0003534	AXIN2	511619	Predicted miRanda Score: 342	20799968	Unspecified
bta-mir-320a	MIMAT0003534	BARX2	617465	Predicted miRanda Score: 181	20799968	Unspecified
bta-mir-320a	MIMAT0003534	C5AR1	493645	Predicted miRanda Score: 184	20799968	Unspecified
bta-mir-320a	MIMAT0003534	CALHM2	537067	Predicted miRanda Score: 176	20799968	Unspecified
bta-mir-320a	MIMAT0003534	CDH20	538924	Predicted miRanda Score: 177	20799968	Unspecified
bta-mir-320a	MIMAT0003534	CDSN	522351	Predicted miRanda Score: 178	20799968	Unspecified
bta-mir-320a	MIMAT0003534	CELF3	513347	Predicted miRanda Score: 174	20799968	Unspecified
bta-mir-320a	MIMAT0003534	CMTR1	509620	Predicted miRanda Score: 179	20799968	Unspecified
bta-mir-320a	MIMAT0003534	CYB561D2	523966	Predicted miRanda Score: 174	20799968	Unspecified
bta-mir-320a	MIMAT0003534	DRAM1	533992	Predicted miRanda Score: 178	20799968	Unspecified
bta-mir-320a	MIMAT0003534	EFS	508559	Predicted miRanda Score: 174	20799968	Unspecified
bta-mir-320a	MIMAT0003534	EVI5L	536625	Predicted miRanda Score: 184	20799968	Unspecified
bta-mir-320a	MIMAT0003534	FAM188A	538509	Predicted miRanda Score: 177	20799968	Unspecified
bta-mir-320a	MIMAT0003534	FITM2	518159	Predicted miRanda Score: 174	20799968	Unspecified
bta-mir-320a	MIMAT0003534	FUT10	360195	Predicted miRanda Score: 168	20799968	Unspecified
bta-mir-320a	MIMAT0003534	GRASP	507181	Predicted miRanda Score: 180	20799968	Unspecified
bta-mir-320a	MIMAT0003534	GYS1	786335	Predicted miRanda Score: 176	20799968	Unspecified
bta-mir-320a	MIMAT0003534	HIST1H2BF	10497567610	Predicted miRanda Score: 174	20799968	Unspecified
bta-mir-320a	MIMAT0003534	IGF2BP3	539650	Predicted miRanda Score: 166	20799968	Unspecified
bta-mir-320a	MIMAT0003534	IMP4	513405	Predicted miRanda Score: 166	20799968	Unspecified
bta-mir-320a	MIMAT0003534	KCNAB3	789104	Predicted miRanda Score: 174	20799968	Unspecified
bta-mir-320a	MIMAT0003534	KIT	280832	Predicted miRanda Score: 174	20799968	Unspecified
bta-mir-320a	MIMAT0003534	KRT15	507464	Predicted miRanda Score: 176	20799968	Unspecified
bta-mir-320a	MIMAT0003534	LAS1L	507924	Predicted miRanda Score: 176	20799968	Unspecified
bta-mir-320a	MIMAT0003534	LOC509810	509810	Predicted miRanda Score: 178	20799968	Unspecified
bta-mir-320a	MIMAT0003534	LYPD3	513150	Predicted miRanda Score: 176	20799968	Unspecified
bta-mir-320a	MIMAT0003534	MAPK8IP3	537598	Predicted miRanda Score: 186	20799968	Unspecified
bta-mir-320a	MIMAT0003534	NUP43	520174	Predicted miRanda Score: 183	20799968	Unspecified
bta-mir-320a	MIMAT0003534	P2RX4	338036	Predicted miRanda Score: 184	20799968	Unspecified
bta-mir-320a	MIMAT0003534	PLIN5	531199	Predicted miRanda Score: 173	20799968	Unspecified
bta-mir-320a	MIMAT0003534	POGZ	535254	Predicted miRanda Score: 176	20799968	Unspecified
bta-mir-320a	MIMAT0003534	POLE4	613730	Predicted miRanda Score: 188	20799968	Unspecified
bta-mir-320a	MIMAT0003534	PPP1R16B	282091	Predicted miRanda Score: 172	20799968	Unspecified
bta-mir-320a	MIMAT0003534	PRKCG	282002	Predicted miRanda Score: 167	20799968	Unspecified
bta-mir-320a	MIMAT0003534	PYGB	505560	Predicted miRanda Score: 175	20799968	Unspecified
bta-mir-320a	MIMAT0003534	QKI	493722	Predicted miRanda Score: 185	20799968	Unspecified
bta-mir-320a	MIMAT0003534	R3HDM4	614948	Predicted miRanda Score: 176	20799968	Unspecified
bta-mir-320a	MIMAT0003534	RAB33B	519982	Predicted miRanda Score: 162	20799968	Unspecified
bta-mir-320a	MIMAT0003534	SLC12A4	533876	Predicted miRanda Score: 174	20799968	Unspecified
bta-mir-320a	MIMAT0003534	SLC22A7	407224	Predicted miRanda Score: 174	20799968	Unspecified
bta-mir-320a	MIMAT0003534	STAT3	508541	Predicted miRanda Score: 172	20799968	Unspecified
bta-mir-320a	MIMAT0003534	TBC1D14	618286	Predicted miRanda Score: 174	20799968	Unspecified
bta-mir-320a	MIMAT0003534	TBX19	514352	Predicted miRanda Score: 170	20799968	Unspecified
bta-mir-320a	MIMAT0003534	TFCP2L1	518436	Predicted miRanda Score: 181	20799968	Unspecified
bta-mir-320a	MIMAT0003534	UTP15	526343	Predicted miRanda Score: 175	20799968	Unspecified
bta-mir-320a	MIMAT0003534	ZAP70	504509	Predicted miRanda Score: 176	20799968	Unspecified
bta-mir-125a	MIMAT0003538	2022-03-08	540667	Predicted miRanda Score: 173	20799968	Unspecified
bta-mir-125a	MIMAT0003538	ABCA6	537351	Predicted miRanda Score: 173	20799968	Unspecified
bta-mir-125a	MIMAT0003538	AFMID	518864	Predicted miRanda Score: 170	20799968	Unspecified
bta-mir-125a	MIMAT0003538	AGRN	525795	Predicted miRanda Score: 168	20799968	Unspecified
bta-mir-125a	MIMAT0003538	AHCY	508158	Predicted miRanda Score: 167	20799968	Unspecified
bta-mir-125a	MIMAT0003538	ALDH4A1	100126042	Predicted miRanda Score: 173	20799968	Unspecified
bta-mir-125a	MIMAT0003538	AMIGO1	524284	Predicted miRanda Score: 176	20799968	Unspecified
bta-mir-125a	MIMAT0003538	AOAH	768208	Predicted miRanda Score: 183	20799968	Unspecified
bta-mir-125a	MIMAT0003538	AP1B1	506192	Predicted miRanda Score: 165	20799968	Unspecified
bta-mir-125a	MIMAT0003538	ARMC7	613424	Predicted miRanda Score: 172	20799968	Unspecified
bta-mir-125a	MIMAT0003538	ASB3	540802	Predicted miRanda Score: 166	20799968	Unspecified
bta-mir-125a	MIMAT0003538	ASPHD1	614735	Predicted miRanda Score: 169	20799968	Unspecified
bta-mir-125a	MIMAT0003538	B9D1	505335	Predicted miRanda Score: 169	20799968	Unspecified
bta-mir-125a	MIMAT0003538	BAHD1	617684	Predicted miRanda Score: 177	20799968	Unspecified
bta-mir-125a	MIMAT0003538	BCL2L2	767601	Predicted miRanda Score: 168	20799968	Unspecified
bta-mir-125a	MIMAT0003538	BRPF1	535775	Predicted miRanda Score: 169	20799968	Unspecified
bta-mir-125a	MIMAT0003538	C1QTNF3	531659	Predicted miRanda Score: 175	20799968	Unspecified
bta-mir-125a	MIMAT0003538	C4A	280678	Predicted miRanda Score: 161	20799968	Unspecified
bta-mir-125a	MIMAT0003538	C5orf63	100335582	Predicted miRanda Score: 163	20799968	Unspecified
bta-mir-125a	MIMAT0003538	C6orf47	617546	Predicted miRanda Score: 165	20799968	Unspecified
bta-mir-125a	MIMAT0003538	C7orf50		Predicted miRanda Score: 165	20799968	Unspecified
bta-mir-125a	MIMAT0003538	CAD	504261	Predicted miRanda Score: 171	20799968	Unspecified
bta-mir-125a	MIMAT0003538	CCDC137	511225	Predicted miRanda Score: 161	20799968	Unspecified
bta-mir-125a	MIMAT0003538	CCDC97	505592	Predicted miRanda Score: 164	20799968	Unspecified
bta-mir-125a	MIMAT0003538	CCL14	616723	Predicted miRanda Score: 168	20799968	Unspecified
bta-mir-125a	MIMAT0003538	CD46	280851	Predicted miRanda Score: 166	20799968	Unspecified
bta-mir-125a	MIMAT0003538	CD46	280851	Predicted miRanda Score: 166	20799968	Unspecified
bta-mir-125a	MIMAT0003538	CD46	280851	Predicted miRanda Score: 166	20799968	Unspecified
bta-mir-125a	MIMAT0003538	CENPI	512877	Predicted miRanda Score: 172	20799968	Unspecified
bta-mir-125a	MIMAT0003538	CHRM4	512928	Predicted miRanda Score: 184	20799968	Unspecified
bta-mir-125a	MIMAT0003538	CNDP2	512626	Predicted miRanda Score: 176	20799968	Unspecified
bta-mir-125a	MIMAT0003538	COL6A2	282194	Predicted miRanda Score: 177	20799968	Unspecified
bta-mir-125a	MIMAT0003538	CORO7	527934	Predicted miRanda Score: 170	20799968	Unspecified
bta-mir-125a	MIMAT0003538	DGAT2	404129	Predicted miRanda Score: 163	20799968	Unspecified
bta-mir-125a	MIMAT0003538	DOK1	514962	Predicted miRanda Score: 364	20799968	Unspecified
bta-mir-125a	MIMAT0003538	DPYSL4	511863	Predicted miRanda Score: 168	20799968	Unspecified
bta-mir-125a	MIMAT0003538	DRAM1	533992	Predicted miRanda Score: 172	20799968	Unspecified
bta-mir-125a	MIMAT0003538	DTX1	512873	Predicted miRanda Score: 169	20799968	Unspecified
bta-mir-125a	MIMAT0003538	DUSP3	615432	Predicted miRanda Score: 178	20799968	Unspecified
bta-mir-125a	MIMAT0003538	DYNLT3	613349	Predicted miRanda Score: 172	20799968	Unspecified
bta-mir-125a	MIMAT0003538	EDC3	517979	Predicted miRanda Score: 177	20799968	Unspecified
bta-mir-125a	MIMAT0003538	EFEMP2	535222	Predicted miRanda Score: 329	20799968	Unspecified
bta-mir-125a	MIMAT0003538	EFTUD2	509425	Predicted miRanda Score: 172	20799968	Unspecified
bta-mir-125a	MIMAT0003538	EHD3	510183	Predicted miRanda Score: 170	20799968	Unspecified
bta-mir-125a	MIMAT0003538	ELAC2	509256	Predicted miRanda Score: 165	20799968	Unspecified
bta-mir-125a	MIMAT0003538	ELOVL1	540348	Predicted miRanda Score: 168	20799968	Unspecified
bta-mir-125a	MIMAT0003538	EMID1	506282	Predicted miRanda Score: 173	20799968	Unspecified
bta-mir-125a	MIMAT0003538	ERCC2	100125238	Predicted miRanda Score: 168	20799968	Unspecified
bta-mir-125a	MIMAT0003538	FAM53C	534006	Predicted miRanda Score: 162	20799968	Unspecified
bta-mir-125a	MIMAT0003538	FAM71A	616153	Predicted miRanda Score: 169	20799968	Unspecified
bta-mir-125a	MIMAT0003538	GALNT14	540500	Predicted miRanda Score: 169	20799968	Unspecified
bta-mir-125a	MIMAT0003538	GALNT16	526331	Predicted miRanda Score: 172	20799968	Unspecified
bta-mir-125a	MIMAT0003538	GGT6	613919	Predicted miRanda Score: 182	20799968	Unspecified
bta-mir-125a	MIMAT0003538	GMIP	533029	Predicted miRanda Score: 189	20799968	Unspecified
bta-mir-125a	MIMAT0003538	GNA15	532029	Predicted miRanda Score: 170	20799968	Unspecified
bta-mir-125a	MIMAT0003538	GOLGA7B	767832	Predicted miRanda Score: 165	20799968	Unspecified
bta-mir-125a	MIMAT0003538	GPAM	497202	Predicted miRanda Score: 177	20799968	Unspecified
bta-mir-125a	MIMAT0003538	GPATCH4	768314	Predicted miRanda Score: 167	20799968	Unspecified
bta-mir-125a	MIMAT0003538	GRK1	281457	Predicted miRanda Score: 167	20799968	Unspecified
bta-mir-125a	MIMAT0003538	GSTM1	615514	Predicted miRanda Score: 185	20799968	Unspecified
bta-mir-125a	MIMAT0003538	GTF3C1	509874	Predicted miRanda Score: 166	20799968	Unspecified
bta-mir-125a	MIMAT0003538	HDAC10	510654	Predicted miRanda Score: 172	20799968	Unspecified
bta-mir-125a	MIMAT0003538	HOGA1	506001	Predicted miRanda Score: 171	20799968	Unspecified
bta-mir-125a	MIMAT0003538	HOXB3	618214	Predicted miRanda Score: 174	20799968	Unspecified
bta-mir-125a	MIMAT0003538	HUS1	514142	Predicted miRanda Score: 168	20799968	Unspecified
bta-mir-125a	MIMAT0003538	IFFO1	506821	Predicted miRanda Score: 166	20799968	Unspecified
bta-mir-125a	MIMAT0003538	IL10RB	767864	Predicted miRanda Score: 169	20799968	Unspecified
bta-mir-125a	MIMAT0003538	INTS7	534964	Predicted miRanda Score: 166	20799968	Unspecified
bta-mir-125a	MIMAT0003538	KCNH6	527872	Predicted miRanda Score: 178	20799968	Unspecified
bta-mir-125a	MIMAT0003538	KCTD17	100849341	Predicted miRanda Score: 169	20799968	Unspecified
bta-mir-125a	MIMAT0003538	KCTD7	100124502	Predicted miRanda Score: 176	20799968	Unspecified
bta-mir-125a	MIMAT0003538	KLHL18	517831	Predicted miRanda Score: 173	20799968	Unspecified
bta-mir-125a	MIMAT0003538	KRT82	615570	Predicted miRanda Score: 177	20799968	Unspecified
bta-mir-125a	MIMAT0003538	KXD1	534253	Predicted miRanda Score: 179	20799968	Unspecified
bta-mir-125a	MIMAT0003538	LMOD1	532090	Predicted miRanda Score: 336	20799968	Unspecified
bta-mir-125a	MIMAT0003538	LRRC10B	520410	Predicted miRanda Score: 163	20799968	Unspecified
bta-mir-125a	MIMAT0003538	MAP3K11	514210	Predicted miRanda Score: 164	20799968	Unspecified
bta-mir-125a	MIMAT0003538	MAPK12	512943	Predicted miRanda Score: 160	20799968	Unspecified
bta-mir-125a	MIMAT0003538	MAPK3	531391	Predicted miRanda Score: 167	20799968	Unspecified
bta-mir-125a	MIMAT0003538	MLF2	513843	Predicted miRanda Score: 165	20799968	Unspecified
bta-mir-125a	MIMAT0003538	MRPS18A	614102	Predicted miRanda Score: 165	20799968	Unspecified
bta-mir-125a	MIMAT0003538	MST1R	525504	Predicted miRanda Score: 170	20799968	Unspecified
bta-mir-125a	MIMAT0003538	MTG2	508880	Predicted miRanda Score: 171	20799968	Unspecified
bta-mir-125a	MIMAT0003538	MTUS1	515016	Predicted miRanda Score: 173	20799968	Unspecified
bta-mir-125a	MIMAT0003538	MYO19	508229	Predicted miRanda Score: 161	20799968	Unspecified
bta-mir-125a	MIMAT0003538	NDEL1	510769	Predicted miRanda Score: 167	20799968	Unspecified
bta-mir-125a	MIMAT0003538	NLRC3	507786	Predicted miRanda Score: 169	20799968	Unspecified
bta-mir-125a	MIMAT0003538	NUDCD3	533678	Predicted miRanda Score: 174	20799968	Unspecified
bta-mir-125a	MIMAT0003538	PACSIN1	520488	Predicted miRanda Score: 336	20799968	Unspecified
bta-mir-125a	MIMAT0003538	PARP16	506384	Predicted miRanda Score: 168	20799968	Unspecified
bta-mir-125a	MIMAT0003538	PDE4C	524624	Predicted miRanda Score: 170	20799968	Unspecified
bta-mir-125a	MIMAT0003538	PDE4DIP	508547	Predicted miRanda Score: 171	20799968	Unspecified
bta-mir-125a	MIMAT0003538	PDZD11	515371	Predicted miRanda Score: 172	20799968	Unspecified
bta-mir-125a	MIMAT0003538	PGBD5	101907907	Predicted miRanda Score: 178	20799968	Unspecified
bta-mir-125a	MIMAT0003538	PI16	507058	Predicted miRanda Score: 177	20799968	Unspecified
bta-mir-125a	MIMAT0003538	PKNOX1	533382	Predicted miRanda Score: 172	20799968	Unspecified
bta-mir-125a	MIMAT0003538	PKP3	516247	Predicted miRanda Score: 171	20799968	Unspecified
bta-mir-125a	MIMAT0003538	PLOD3	514996	Predicted miRanda Score: 163	20799968	Unspecified
bta-mir-125a	MIMAT0003538	POLR3A	540308	Predicted miRanda Score: 176	20799968	Unspecified
bta-mir-125a	MIMAT0003538	POLR3GL	505641	Predicted miRanda Score: 162	20799968	Unspecified
bta-mir-125a	MIMAT0003538	POMT1	617609	Predicted miRanda Score: 169	20799968	Unspecified
bta-mir-125a	MIMAT0003538	PRELP	282000	Predicted miRanda Score: 167	20799968	Unspecified
bta-mir-125a	MIMAT0003538	PRPF19	513868	Predicted miRanda Score: 167	20799968	Unspecified
bta-mir-125a	MIMAT0003538	PTH1R	507783	Predicted miRanda Score: 161	20799968	Unspecified
bta-mir-125a	MIMAT0003538	PTPA	514460	Predicted miRanda Score: 176	20799968	Unspecified
bta-mir-125a	MIMAT0003538	QRICH1	511970	Predicted miRanda Score: 170	20799968	Unspecified
bta-mir-125a	MIMAT0003538	RAB35	614521	Predicted miRanda Score: 166	20799968	Unspecified
bta-mir-125a	MIMAT0003538	RECQL4	515472	Predicted miRanda Score: 189	20799968	Unspecified
bta-mir-125a	MIMAT0003538	RGS14	532605	Predicted miRanda Score: 176	20799968	Unspecified
bta-mir-125a	MIMAT0003538	ROBO4	783785	Predicted miRanda Score: 170	20799968	Unspecified
bta-mir-125a	MIMAT0003538	S100B	525716	Predicted miRanda Score: 173	20799968	Unspecified
bta-mir-125a	MIMAT0003538	SCAMP4	538819	Predicted miRanda Score: 173	20799968	Unspecified
bta-mir-125a	MIMAT0003538	SCARB1	282346	Predicted miRanda Score: 174	20799968	Unspecified
bta-mir-125a	MIMAT0003538	SEMA4F	530018	Predicted miRanda Score: 163	20799968	Unspecified
bta-mir-125a	MIMAT0003538	SGO1	614056	Predicted miRanda Score: 170	20799968	Unspecified
bta-mir-125a	MIMAT0003538	SH3TC1	100300032	Predicted miRanda Score: 172	20799968	Unspecified
bta-mir-125a	MIMAT0003538	SIDT2	513462	Predicted miRanda Score: 171	20799968	Unspecified
bta-mir-125a	MIMAT0003538	SIL1	520650	Predicted miRanda Score: 179	20799968	Unspecified
bta-mir-125a	MIMAT0003538	SIRT7	505662	Predicted miRanda Score: 167	20799968	Unspecified
bta-mir-125a	MIMAT0003538	SKOR2		Predicted miRanda Score: 170	20799968	Unspecified
bta-mir-125a	MIMAT0003538	SLC22A17	539848	Predicted miRanda Score: 167	20799968	Unspecified
bta-mir-125a	MIMAT0003538	SLC25A15	532560	Predicted miRanda Score: 161	20799968	Unspecified
bta-mir-125a	MIMAT0003538	SLC27A4	514427	Predicted miRanda Score: 166	20799968	Unspecified
bta-mir-125a	MIMAT0003538	SLC39A14	515437	Predicted miRanda Score: 165	20799968	Unspecified
bta-mir-125a	MIMAT0003538	SMYD1	537404	Predicted miRanda Score: 171	20799968	Unspecified
bta-mir-125a	MIMAT0003538	SPOCK2	523846	Predicted miRanda Score: 165	20799968	Unspecified
bta-mir-125a	MIMAT0003538	SULT4A1	618738	Predicted miRanda Score: 178	20799968	Unspecified
bta-mir-125a	MIMAT0003538	SYMPK	100337373	Predicted miRanda Score: 167	20799968	Unspecified
bta-mir-125a	MIMAT0003538	TBL2	511758	Predicted miRanda Score: 166	20799968	Unspecified
bta-mir-125a	MIMAT0003538	TCTA	616169	Predicted miRanda Score: 173	20799968	Unspecified
bta-mir-125a	MIMAT0003538	TEX38	784640	Predicted miRanda Score: 170	20799968	Unspecified
bta-mir-125a	MIMAT0003538	THG1L	507084	Predicted miRanda Score: 167	20799968	Unspecified
bta-mir-125a	MIMAT0003538	TIE1	280941	Predicted miRanda Score: 173	20799968	Unspecified
bta-mir-125a	MIMAT0003538	TMEM101	515507	Predicted miRanda Score: 168	20799968	Unspecified
bta-mir-125a	MIMAT0003538	TMEM120B	508790	Predicted miRanda Score: 161	20799968	Unspecified
bta-mir-125a	MIMAT0003538	TMEM169	617045	Predicted miRanda Score: 174	20799968	Unspecified
bta-mir-125a	MIMAT0003538	TMEM52		Predicted miRanda Score: 166	20799968	Unspecified
bta-mir-125a	MIMAT0003538	TMEM52B	618567	Predicted miRanda Score: 176	20799968	Unspecified
bta-mir-125a	MIMAT0003538	TMEM9	100125921	Predicted miRanda Score: 161	20799968	Unspecified
bta-mir-125a	MIMAT0003538	TRAF5	507234	Predicted miRanda Score: 181	20799968	Unspecified
bta-mir-125a	MIMAT0003538	TRAPPC9	533451	Predicted miRanda Score: 170	20799968	Unspecified
bta-mir-125a	MIMAT0003538	TSPAN14	539055	Predicted miRanda Score: 169	20799968	Unspecified
bta-mir-125a	MIMAT0003538	TSSC4	509559	Predicted miRanda Score: 177	20799968	Unspecified
bta-mir-125a	MIMAT0003538	TUSC5	527604	Predicted miRanda Score: 174	20799968	Unspecified
bta-mir-125a	MIMAT0003538	UBL4B	529388	Predicted miRanda Score: 175	20799968	Unspecified
bta-mir-125a	MIMAT0003538	UNK	510090	Predicted miRanda Score: 178	20799968	Unspecified
bta-mir-125a	MIMAT0003538	USP46	516420	Predicted miRanda Score: 169	20799968	Unspecified
bta-mir-125a	MIMAT0003538	VAMP1	513621	Predicted miRanda Score: 167	20799968	Unspecified
bta-mir-125a	MIMAT0003538	VEGFA		Predicted miRanda Score: 169	20799968	Unspecified
bta-mir-125a	MIMAT0003538	WDR45	539190	Predicted miRanda Score: 167	20799968	Unspecified
bta-mir-125a	MIMAT0003538	ZBTB9	539371	Predicted miRanda Score: 191	20799968	Unspecified
bta-mir-125a	MIMAT0003538	ZFYVE27	514383	Predicted miRanda Score: 172	20799968	Unspecified
bta-mir-125a	MIMAT0003538	ZNF341	523204	Predicted miRanda Score: 166	20799968	Unspecified
bta-mir-125b	MIMAT0003539	ABCA6	537351	Predicted miRanda Score: 168	20799968	Unspecified
bta-mir-125b	MIMAT0003539	AFMID	518864	Predicted miRanda Score: 173	20799968	Unspecified
bta-mir-125b	MIMAT0003539	ALDH4A1	100126042	Predicted miRanda Score: 173	20799968	Unspecified
bta-mir-125b	MIMAT0003539	ANPEP	404191	Predicted miRanda Score: 174	20799968	Unspecified
bta-mir-125b	MIMAT0003539	AOAH	768208	Predicted miRanda Score: 170	20799968	Unspecified
bta-mir-125b	MIMAT0003539	ARMC7	613424	Predicted miRanda Score: 169	20799968	Unspecified
bta-mir-125b	MIMAT0003539	BCL2L2	767601	Predicted miRanda Score: 176	20799968	Unspecified
bta-mir-125b	MIMAT0003539	BRPF1	535775	Predicted miRanda Score: 163	20799968	Unspecified
bta-mir-125b	MIMAT0003539	C17orf62	618343	Predicted miRanda Score: 172	20799968	Unspecified
bta-mir-125b	MIMAT0003539	C1QTNF1	511774	Predicted miRanda Score: 164	20799968	Unspecified
bta-mir-125b	MIMAT0003539	C6orf47	617546	Predicted miRanda Score: 164	20799968	Unspecified
bta-mir-125b	MIMAT0003539	C7orf50		Predicted miRanda Score: 162	20799968	Unspecified
bta-mir-125b	MIMAT0003539	CAD	504261	Predicted miRanda Score: 174	20799968	Unspecified
bta-mir-125b	MIMAT0003539	CALR	281036	Predicted miRanda Score: 174	20799968	Unspecified
bta-mir-125b	MIMAT0003539	CDCA7L	514631	Predicted miRanda Score: 167	20799968	Unspecified
bta-mir-125b	MIMAT0003539	CHRM4	512928	Predicted miRanda Score: 175	20799968	Unspecified
bta-mir-125b	MIMAT0003539	COL6A2	282194	Predicted miRanda Score: 178	20799968	Unspecified
bta-mir-125b	MIMAT0003539	CORO7	527934	Predicted miRanda Score: 171	20799968	Unspecified
bta-mir-125b	MIMAT0003539	DCAF11	539433	Predicted miRanda Score: 164	20799968	Unspecified
bta-mir-125b	MIMAT0003539	DLX3	784366	Predicted miRanda Score: 163	20799968	Unspecified
bta-mir-125b	MIMAT0003539	DOK1	514962	Predicted miRanda Score: 180	20799968	Unspecified
bta-mir-125b	MIMAT0003539	DPYSL4	511863	Predicted miRanda Score: 162	20799968	Unspecified
bta-mir-125b	MIMAT0003539	DRAM1	533992	Predicted miRanda Score: 166	20799968	Unspecified
bta-mir-125b	MIMAT0003539	DTX1	512873	Predicted miRanda Score: 171	20799968	Unspecified
bta-mir-125b	MIMAT0003539	DUSP3	615432	Predicted miRanda Score: 174	20799968	Unspecified
bta-mir-125b	MIMAT0003539	EDC3	517979	Predicted miRanda Score: 167	20799968	Unspecified
bta-mir-125b	MIMAT0003539	EFEMP2	535222	Predicted miRanda Score: 327	20799968	Unspecified
bta-mir-125b	MIMAT0003539	FAM71A	616153	Predicted miRanda Score: 163	20799968	Unspecified
bta-mir-125b	MIMAT0003539	GALNT14	540500	Predicted miRanda Score: 166	20799968	Unspecified
bta-mir-125b	MIMAT0003539	GGT6	613919	Predicted miRanda Score: 181	20799968	Unspecified
bta-mir-125b	MIMAT0003539	GMIP	533029	Predicted miRanda Score: 183	20799968	Unspecified
bta-mir-125b	MIMAT0003539	GNA15	532029	Predicted miRanda Score: 171	20799968	Unspecified
bta-mir-125b	MIMAT0003539	GNG7	618399	Predicted miRanda Score: 163	20799968	Unspecified
bta-mir-125b	MIMAT0003539	GPAM	497202	Predicted miRanda Score: 181	20799968	Unspecified
bta-mir-125b	MIMAT0003539	GSTM1	615514	Predicted miRanda Score: 179	20799968	Unspecified
bta-mir-125b	MIMAT0003539	GTF3C1	509874	Predicted miRanda Score: 173	20799968	Unspecified
bta-mir-125b	MIMAT0003539	HOXB3	618214	Predicted miRanda Score: 170	20799968	Unspecified
bta-mir-125b	MIMAT0003539	HUS1	514142	Predicted miRanda Score: 169	20799968	Unspecified
bta-mir-125b	MIMAT0003539	INTS7	534964	Predicted miRanda Score: 169	20799968	Unspecified
bta-mir-125b	MIMAT0003539	KCNH6	527872	Predicted miRanda Score: 170	20799968	Unspecified
bta-mir-125b	MIMAT0003539	KCTD7	100124502	Predicted miRanda Score: 176	20799968	Unspecified
bta-mir-125b	MIMAT0003539	KLHL18	517831	Predicted miRanda Score: 183	20799968	Unspecified
bta-mir-125b	MIMAT0003539	KRTAP10-8	783679	Predicted miRanda Score: 161	20799968	Unspecified
bta-mir-125b	MIMAT0003539	KXD1	534253	Predicted miRanda Score: 171	20799968	Unspecified
bta-mir-125b	MIMAT0003539	LMOD1	532090	Predicted miRanda Score: 324	20799968	Unspecified
bta-mir-125b	MIMAT0003539	LOC100125320		Predicted miRanda Score: 168	20799968	Unspecified
bta-mir-125b	MIMAT0003539	LRRC10B	520410	Predicted miRanda Score: 161	20799968	Unspecified
bta-mir-125b	MIMAT0003539	MAP3K11	514210	Predicted miRanda Score: 160	20799968	Unspecified
bta-mir-125b	MIMAT0003539	MAPK3	531391	Predicted miRanda Score: 173	20799968	Unspecified
bta-mir-125b	MIMAT0003539	MLF2	513843	Predicted miRanda Score: 164	20799968	Unspecified
bta-mir-125b	MIMAT0003539	MST1R	525504	Predicted miRanda Score: 161	20799968	Unspecified
bta-mir-125b	MIMAT0003539	NRADD	615855	Predicted miRanda Score: 166	20799968	Unspecified
bta-mir-125b	MIMAT0003539	NUDCD3	533678	Predicted miRanda Score: 170	20799968	Unspecified
bta-mir-125b	MIMAT0003539	PACSIN1	520488	Predicted miRanda Score: 171	20799968	Unspecified
bta-mir-125b	MIMAT0003539	PDE4C	524624	Predicted miRanda Score: 174	20799968	Unspecified
bta-mir-125b	MIMAT0003539	PDE4DIP	508547	Predicted miRanda Score: 164	20799968	Unspecified
bta-mir-125b	MIMAT0003539	PDZD11	515371	Predicted miRanda Score: 182	20799968	Unspecified
bta-mir-125b	MIMAT0003539	PEX5	514832	Predicted miRanda Score: 168	20799968	Unspecified
bta-mir-125b	MIMAT0003539	PGBD5	101907907	Predicted miRanda Score: 174	20799968	Unspecified
bta-mir-125b	MIMAT0003539	PLOD3	514996	Predicted miRanda Score: 167	20799968	Unspecified
bta-mir-125b	MIMAT0003539	POMT1	617609	Predicted miRanda Score: 168	20799968	Unspecified
bta-mir-125b	MIMAT0003539	PRELP	282000	Predicted miRanda Score: 172	20799968	Unspecified
bta-mir-125b	MIMAT0003539	PRPF19	513868	Predicted miRanda Score: 166	20799968	Unspecified
bta-mir-125b	MIMAT0003539	QRICH1	511970	Predicted miRanda Score: 167	20799968	Unspecified
bta-mir-125b	MIMAT0003539	RECQL4	515472	Predicted miRanda Score: 183	20799968	Unspecified
bta-mir-125b	MIMAT0003539	RITA1	533158	Predicted miRanda Score: 162	20799968	Unspecified
bta-mir-125b	MIMAT0003539	SCAMP4	538819	Predicted miRanda Score: 163	20799968	Unspecified
bta-mir-125b	MIMAT0003539	SCARB1	282346	Predicted miRanda Score: 175	20799968	Unspecified
bta-mir-125b	MIMAT0003539	SEMA4F	530018	Predicted miRanda Score: 168	20799968	Unspecified
bta-mir-125b	MIMAT0003539	SERTAD3	767935	Predicted miRanda Score: 161	20799968	Unspecified
bta-mir-125b	MIMAT0003539	SH3TC1	100300032	Predicted miRanda Score: 166	20799968	Unspecified
bta-mir-125b	MIMAT0003539	SIDT2	513462	Predicted miRanda Score: 160	20799968	Unspecified
bta-mir-125b	MIMAT0003539	SIL1	520650	Predicted miRanda Score: 176	20799968	Unspecified
bta-mir-125b	MIMAT0003539	SIRT7	505662	Predicted miRanda Score: 164	20799968	Unspecified
bta-mir-125b	MIMAT0003539	SKOR2		Predicted miRanda Score: 173	20799968	Unspecified
bta-mir-125b	MIMAT0003539	SLC22A17	539848	Predicted miRanda Score: 169	20799968	Unspecified
bta-mir-125b	MIMAT0003539	SLC27A4	514427	Predicted miRanda Score: 169	20799968	Unspecified
bta-mir-125b	MIMAT0003539	SLC7A6	530661	Predicted miRanda Score: 174	20799968	Unspecified
bta-mir-125b	MIMAT0003539	SMYD1	537404	Predicted miRanda Score: 172	20799968	Unspecified
bta-mir-125b	MIMAT0003539	SPOCK2	523846	Predicted miRanda Score: 171	20799968	Unspecified
bta-mir-125b	MIMAT0003539	STIM1	534816	Predicted miRanda Score: 168	20799968	Unspecified
bta-mir-125b	MIMAT0003539	TGDS	534594	Predicted miRanda Score: 168	20799968	Unspecified
bta-mir-125b	MIMAT0003539	TIE1	280941	Predicted miRanda Score: 168	20799968	Unspecified
bta-mir-125b	MIMAT0003539	TMEM101	515507	Predicted miRanda Score: 181	20799968	Unspecified
bta-mir-125b	MIMAT0003539	TRAF5	507234	Predicted miRanda Score: 180	20799968	Unspecified
bta-mir-125b	MIMAT0003539	TRAPPC9	533451	Predicted miRanda Score: 162	20799968	Unspecified
bta-mir-125b	MIMAT0003539	TSPAN14	539055	Predicted miRanda Score: 169	20799968	Unspecified
bta-mir-125b	MIMAT0003539	TUSC5	527604	Predicted miRanda Score: 169	20799968	Unspecified
bta-mir-125b	MIMAT0003539	UBL4B	529388	Predicted miRanda Score: 179	20799968	Unspecified
bta-mir-125b	MIMAT0003539	USP11	538948	Predicted miRanda Score: 176	20799968	Unspecified
bta-mir-125b	MIMAT0003539	VAMP1	513621	Predicted miRanda Score: 166	20799968	Unspecified
bta-mir-125b	MIMAT0003539	WDR45	539190	Predicted miRanda Score: 167	20799968	Unspecified
bta-mir-125b	MIMAT0003539	WDR75	521240	Predicted miRanda Score: 165	20799968	Unspecified
bta-mir-125b	MIMAT0003539	ZBTB9	539371	Predicted miRanda Score: 177	20799968	Unspecified
bta-mir-125b	MIMAT0003539	ZFYVE1	537916	Predicted miRanda Score: 176	20799968	Unspecified
bta-mir-125b	MIMAT0003539	ZFYVE27	514383	Predicted miRanda Score: 171	20799968	Unspecified
bta-mir-193a-5p	MIMAT0003794	AGGF1	511650	Predicted miRanda Score: 171	20799968	Unspecified
bta-mir-193a-5p	MIMAT0003794	BATF3	535008	Predicted miRanda Score: 176	20799968	Unspecified
bta-mir-193a-5p	MIMAT0003794	C14orf180	615365	Predicted miRanda Score: 176	20799968	Unspecified
bta-mir-193a-5p	MIMAT0003794	CCT3	504735	Predicted miRanda Score: 170	20799968	Unspecified
bta-mir-193a-5p	MIMAT0003794	CD5	280745	Predicted miRanda Score: 172	20799968	Unspecified
bta-mir-193a-5p	MIMAT0003794	CMC2	614078	Predicted miRanda Score: 176	20799968	Unspecified
bta-mir-193a-5p	MIMAT0003794	COX19	100126182	Predicted miRanda Score: 176	20799968	Unspecified
bta-mir-193a-5p	MIMAT0003794	CRMP1	504250	Predicted miRanda Score: 162	20799968	Unspecified
bta-mir-193a-5p	MIMAT0003794	CSNK1D	523542	Predicted miRanda Score: 182	20799968	Unspecified
bta-mir-193a-5p	MIMAT0003794	CYP19A1	281740	Predicted miRanda Score: 178	20799968	Unspecified
bta-mir-193a-5p	MIMAT0003794	DAGLB	538021	Predicted miRanda Score: 168	20799968	Unspecified
bta-mir-193a-5p	MIMAT0003794	DCLK1	613449	Predicted miRanda Score: 173	20799968	Unspecified
bta-mir-193a-5p	MIMAT0003794	DCLK1	613449	Predicted miRanda Score: 173	20799968	Unspecified
bta-mir-193a-5p	MIMAT0003794	DCLK1	613449	Predicted miRanda Score: 173	20799968	Unspecified
bta-mir-193a-5p	MIMAT0003794	DUS1L	617998	Predicted miRanda Score: 172	20799968	Unspecified
bta-mir-193a-5p	MIMAT0003794	FAM69A	541171	Predicted miRanda Score: 174	20799968	Unspecified
bta-mir-193a-5p	MIMAT0003794	GPR68	281799	Predicted miRanda Score: 169	20799968	Unspecified
bta-mir-193a-5p	MIMAT0003794	HN1L	618512	Predicted miRanda Score: 342	20799968	Unspecified
bta-mir-193a-5p	MIMAT0003794	IQGAP1	104968536	Predicted miRanda Score: 164	20799968	Unspecified
bta-mir-193a-5p	MIMAT0003794	KCNMB1	407176	Predicted miRanda Score: 166	20799968	Unspecified
bta-mir-193a-5p	MIMAT0003794	LACE1	537689	Predicted miRanda Score: 169	20799968	Unspecified
bta-mir-193a-5p	MIMAT0003794	LAMP5	513094	Predicted miRanda Score: 181	20799968	Unspecified
bta-mir-193a-5p	MIMAT0003794	LHFPL4	540541	Predicted miRanda Score: 172	20799968	Unspecified
bta-mir-193a-5p	MIMAT0003794	MAPK8IP3	537598	Predicted miRanda Score: 172	20799968	Unspecified
bta-mir-193a-5p	MIMAT0003794	MRAS	540803	Predicted miRanda Score: 170	20799968	Unspecified
bta-mir-193a-5p	MIMAT0003794	NDUFV3	327717	Predicted miRanda Score: 175	20799968	Unspecified
bta-mir-193a-5p	MIMAT0003794	NXF1	512136	Predicted miRanda Score: 180	20799968	Unspecified
bta-mir-193a-5p	MIMAT0003794	P2RY13	782774	Predicted miRanda Score: 176	20799968	Unspecified
bta-mir-193a-5p	MIMAT0003794	PDGFRA	282301	Predicted miRanda Score: 179	20799968	Unspecified
bta-mir-193a-5p	MIMAT0003794	PLCG2	100337091	Predicted miRanda Score: 178	20799968	Unspecified
bta-mir-193a-5p	MIMAT0003794	POLR2H	505599	Predicted miRanda Score: 179	20799968	Unspecified
bta-mir-193a-5p	MIMAT0003794	PSAPL1	529295	Predicted miRanda Score: 181	20799968	Unspecified
bta-mir-193a-5p	MIMAT0003794	RASSF5	539767	Predicted miRanda Score: 170	20799968	Unspecified
bta-mir-193a-5p	MIMAT0003794	SLC13A2	505069	Predicted miRanda Score: 178	20799968	Unspecified
bta-mir-193a-5p	MIMAT0003794	SLC38A3	326576	Predicted miRanda Score: 174	20799968	Unspecified
bta-mir-193a-5p	MIMAT0003794	SLC8B1	508887	Predicted miRanda Score: 162	20799968	Unspecified
bta-mir-193a-5p	MIMAT0003794	SMIM1	100302586	Predicted miRanda Score: 168	20799968	Unspecified
bta-mir-193a-5p	MIMAT0003794	SMIM5	100302388	Predicted miRanda Score: 176	20799968	Unspecified
bta-mir-193a-5p	MIMAT0003794	SORBS2	614391	Predicted miRanda Score: 172	20799968	Unspecified
bta-mir-193a-5p	MIMAT0003794	SPG7	515269	Predicted miRanda Score: 173	20799968	Unspecified
bta-mir-193a-5p	MIMAT0003794	SRM	505916	Predicted miRanda Score: 174	20799968	Unspecified
bta-mir-193a-5p	MIMAT0003794	STMN3	511110	Predicted miRanda Score: 170	20799968	Unspecified
bta-mir-193a-5p	MIMAT0003794	STX1A	788566	Predicted miRanda Score: 168	20799968	Unspecified
bta-mir-193a-5p	MIMAT0003794	TNS1	286798	Predicted miRanda Score: 163	20799968	Unspecified
bta-mir-193a-5p	MIMAT0003794	ZAP70	504509	Predicted miRanda Score: 179	20799968	Unspecified
bta-mir-193a-5p	MIMAT0003794	ZDHHC20	615659	Predicted miRanda Score: 168	20799968	Unspecified
bta-mir-193a-5p	MIMAT0003794	LOC101905951	101905951	Predicted miRanda Score: 180	20799968	Unspecified
bta-mir-214	MIMAT0003825	AAR2	533351	Predicted miRanda Score: 172	20799968	Unspecified
bta-mir-214	MIMAT0003825	ACADS	511222	Predicted miRanda Score: 171	20799968	Unspecified
bta-mir-214	MIMAT0003825	ACBD7	508284	Predicted miRanda Score: 169	20799968	Unspecified
bta-mir-214	MIMAT0003825	ADGRD1	528174	Predicted miRanda Score: 169	20799968	Unspecified
bta-mir-214	MIMAT0003825	ADIPOQ	282865	Predicted miRanda Score: 179	20799968	Unspecified
bta-mir-214	MIMAT0003825	ADORA1	282133	Predicted miRanda Score: 174	20799968	Unspecified
bta-mir-214	MIMAT0003825	AKR1A1	618607	Predicted miRanda Score: 172	20799968	Unspecified
bta-mir-214	MIMAT0003825	ALDH3B1	511469	Predicted miRanda Score: 187	20799968	Unspecified
bta-mir-214	MIMAT0003825	AMFR	507541	Predicted miRanda Score: 179	20799968	Unspecified
bta-mir-214	MIMAT0003825	ANGEL2	540507	Predicted miRanda Score: 169	20799968	Unspecified
bta-mir-214	MIMAT0003825	ANKRD49	540949	Predicted miRanda Score: 183	20799968	Unspecified
bta-mir-214	MIMAT0003825	ANKRD54	538961	Predicted miRanda Score: 164	20799968	Unspecified
bta-mir-214	MIMAT0003825	AP1B1	506192	Predicted miRanda Score: 170	20799968	Unspecified
bta-mir-214	MIMAT0003825	APOBEC2	509619	Predicted miRanda Score: 169	20799968	Unspecified
bta-mir-214	MIMAT0003825	APOLD1	538827	Predicted miRanda Score: 165	20799968	Unspecified
bta-mir-214	MIMAT0003825	AQP8	450206	Predicted miRanda Score: 173	20799968	Unspecified
bta-mir-214	MIMAT0003825	ARFRP1	525394	Predicted miRanda Score: 166	20799968	Unspecified
bta-mir-214	MIMAT0003825	ARHGAP1	512817	Predicted miRanda Score: 169	20799968	Unspecified
bta-mir-214	MIMAT0003825	ARHGEF7	524352	Predicted miRanda Score: 170	20799968	Unspecified
bta-mir-214	MIMAT0003825	ARSB	538401	Predicted miRanda Score: 180	20799968	Unspecified
bta-mir-214	MIMAT0003825	ARVCF	517045	Predicted miRanda Score: 175	20799968	Unspecified
bta-mir-214	MIMAT0003825	ATP6AP1	327687	Predicted miRanda Score: 172	20799968	Unspecified
bta-mir-214	MIMAT0003825	ATXN7L3B	777786	Predicted miRanda Score: 172	20799968	Unspecified
bta-mir-214	MIMAT0003825	BANK1		Predicted miRanda Score: 177	20799968	Unspecified
bta-mir-214	MIMAT0003825	BLCAP	281649	Predicted miRanda Score: 178	20799968	Unspecified
bta-mir-214	MIMAT0003825	BRPF3	507996	Predicted miRanda Score: 174	20799968	Unspecified
bta-mir-214	MIMAT0003825	C12orf75	100270756	Predicted miRanda Score: 175	20799968	Unspecified
bta-mir-214	MIMAT0003825	C18H19orf12	533209	Predicted miRanda Score: 168	20799968	Unspecified
bta-mir-214	MIMAT0003825	C1orf159	509263	Predicted miRanda Score: 174	20799968	Unspecified
bta-mir-214	MIMAT0003825	C2	515440	Predicted miRanda Score: 173	20799968	Unspecified
bta-mir-214	MIMAT0003825	C2orf54	789553	Predicted miRanda Score: 170	20799968	Unspecified
bta-mir-214	MIMAT0003825	C2orf68	616899	Predicted miRanda Score: 162	20799968	Unspecified
bta-mir-214	MIMAT0003825	C4A	280678	Predicted miRanda Score: 167	20799968	Unspecified
bta-mir-214	MIMAT0003825	C6	507749	Predicted miRanda Score: 176	20799968	Unspecified
bta-mir-214	MIMAT0003825	C9orf142	505435	Predicted miRanda Score: 164	20799968	Unspecified
bta-mir-214	MIMAT0003825	CAPN5	536988	Predicted miRanda Score: 178	20799968	Unspecified
bta-mir-214	MIMAT0003825	CARTPT	493726	Predicted miRanda Score: 174	20799968	Unspecified
bta-mir-214	MIMAT0003825	CCDC97	505592	Predicted miRanda Score: 181	20799968	Unspecified
bta-mir-214	MIMAT0003825	CECR5	514441	Predicted miRanda Score: 176	20799968	Unspecified
bta-mir-214	MIMAT0003825	CHAC1	505991	Predicted miRanda Score: 162	20799968	Unspecified
bta-mir-214	MIMAT0003825	CHD2	535026	Predicted miRanda Score: 171	20799968	Unspecified
bta-mir-214	MIMAT0003825	CHD3	532673	Predicted miRanda Score: 171	20799968	Unspecified
bta-mir-214	MIMAT0003825	CHD5		Predicted miRanda Score: 180	20799968	Unspecified
bta-mir-214	MIMAT0003825	CHI3L1	286869	Predicted miRanda Score: 181	20799968	Unspecified
bta-mir-214	MIMAT0003825	COLGALT1	513167	Predicted miRanda Score: 171	20799968	Unspecified
bta-mir-214	MIMAT0003825	CORO7	527934	Predicted miRanda Score: 175	20799968	Unspecified
bta-mir-214	MIMAT0003825	COX19	100126182	Predicted miRanda Score: 168	20799968	Unspecified
bta-mir-214	MIMAT0003825	CPSF4	280875	Predicted miRanda Score: 175	20799968	Unspecified
bta-mir-214	MIMAT0003825	CRISPLD2	505329	Predicted miRanda Score: 179	20799968	Unspecified
bta-mir-214	MIMAT0003825	CRY2	509058	Predicted miRanda Score: 176	20799968	Unspecified
bta-mir-214	MIMAT0003825	CRYZ	281093	Predicted miRanda Score: 170	20799968	Unspecified
bta-mir-214	MIMAT0003825	CYC1	512500	Predicted miRanda Score: 163	20799968	Unspecified
bta-mir-214	MIMAT0003825	DAPK3	525506	Predicted miRanda Score: 181	20799968	Unspecified
bta-mir-214	MIMAT0003825	DDX11	506293	Predicted miRanda Score: 180	20799968	Unspecified
bta-mir-214	MIMAT0003825	DDX19A	529929	Predicted miRanda Score: 172	20799968	Unspecified
bta-mir-214	MIMAT0003825	DDX56	508728	Predicted miRanda Score: 179	20799968	Unspecified
bta-mir-214	MIMAT0003825	DGCR14	513758	Predicted miRanda Score: 170	20799968	Unspecified
bta-mir-214	MIMAT0003825	DHX35	513148	Predicted miRanda Score: 170	20799968	Unspecified
bta-mir-214	MIMAT0003825	DLGAP5	509161	Predicted miRanda Score: 166	20799968	Unspecified
bta-mir-214	MIMAT0003825	DNAJB6	282215	Predicted miRanda Score: 167	20799968	Unspecified
bta-mir-214	MIMAT0003825	DNAJB6	282215	Predicted miRanda Score: 167	20799968	Unspecified
bta-mir-214	MIMAT0003825	DOCK5	505572	Predicted miRanda Score: 161	20799968	Unspecified
bta-mir-214	MIMAT0003825	DPP9	521100	Predicted miRanda Score: 178	20799968	Unspecified
bta-mir-214	MIMAT0003825	DPYSL5	100126171	Predicted miRanda Score: 168	20799968	Unspecified
bta-mir-214	MIMAT0003825	DSCR3	507647	Predicted miRanda Score: 167	20799968	Unspecified
bta-mir-214	MIMAT0003825	ECE2	281134	Predicted miRanda Score: 180	20799968	Unspecified
bta-mir-214	MIMAT0003825	EDC3	517979	Predicted miRanda Score: 176	20799968	Unspecified
bta-mir-214	MIMAT0003825	EMG1	515362	Predicted miRanda Score: 175	20799968	Unspecified
bta-mir-214	MIMAT0003825	ENO1	281141	Predicted miRanda Score: 174	20799968	Unspecified
bta-mir-214	MIMAT0003825	ENTPD8	515532	Predicted miRanda Score: 170	20799968	Unspecified
bta-mir-214	MIMAT0003825	ERAL1	523344	Predicted miRanda Score: 175	20799968	Unspecified
bta-mir-214	MIMAT0003825	ESYT1	520669	Predicted miRanda Score: 165	20799968	Unspecified
bta-mir-214	MIMAT0003825	ETV5	541166	Predicted miRanda Score: 172	20799968	Unspecified
bta-mir-214	MIMAT0003825	EZH1	533087	Predicted miRanda Score: 169	20799968	Unspecified
bta-mir-214	MIMAT0003825	F11R	281258	Predicted miRanda Score: 183	20799968	Unspecified
bta-mir-214	MIMAT0003825	FAM161A	532883	Predicted miRanda Score: 184	20799968	Unspecified
bta-mir-214	MIMAT0003825	FDXR	282604	Predicted miRanda Score: 175	20799968	Unspecified
bta-mir-214	MIMAT0003825	FUK	519181	Predicted miRanda Score: 163	20799968	Unspecified
bta-mir-214	MIMAT0003825	FXYD6	511064	Predicted miRanda Score: 182	20799968	Unspecified
bta-mir-214	MIMAT0003825	GALNT18	614203	Predicted miRanda Score: 168	20799968	Unspecified
bta-mir-214	MIMAT0003825	GATB	533058	Predicted miRanda Score: 176	20799968	Unspecified
bta-mir-214	MIMAT0003825	GHITM	100139659	Predicted miRanda Score: 174	20799968	Unspecified
bta-mir-214	MIMAT0003825	GORASP2	513771	Predicted miRanda Score: 178	20799968	Unspecified
bta-mir-214	MIMAT0003825	GPR6	506661	Predicted miRanda Score: 179	20799968	Unspecified
bta-mir-214	MIMAT0003825	GSG1L	511049	Predicted miRanda Score: 166	20799968	Unspecified
bta-mir-214	MIMAT0003825	GUCA1A	282243	Predicted miRanda Score: 174	20799968	Unspecified
bta-mir-214	MIMAT0003825	HN1	613381	Predicted miRanda Score: 162	20799968	Unspecified
bta-mir-214	MIMAT0003825	HSD17B8	532422	Predicted miRanda Score: 176	20799968	Unspecified
bta-mir-214	MIMAT0003825	HTR4	317708	Predicted miRanda Score: 173	20799968	Unspecified
bta-mir-214	MIMAT0003825	IKBKB	281854	Predicted miRanda Score: 166	20799968	Unspecified
bta-mir-214	MIMAT0003825	IPO11	538236	Predicted miRanda Score: 173	20799968	Unspecified
bta-mir-214	MIMAT0003825	ISLR	515018	Predicted miRanda Score: 167	20799968	Unspecified
bta-mir-214	MIMAT0003825	ITCH	508431	Predicted miRanda Score: 172	20799968	Unspecified
bta-mir-214	MIMAT0003825	KCNMB1	407176	Predicted miRanda Score: 184	20799968	Unspecified
bta-mir-214	MIMAT0003825	KCTD15	512578	Predicted miRanda Score: 166	20799968	Unspecified
bta-mir-214	MIMAT0003825	KIAA1191	508617	Predicted miRanda Score: 175	20799968	Unspecified
bta-mir-214	MIMAT0003825	KIAA1462	784675	Predicted miRanda Score: 174	20799968	Unspecified
bta-mir-214	MIMAT0003825	KLHDC3	100125879	Predicted miRanda Score: 176	20799968	Unspecified
bta-mir-214	MIMAT0003825	L1CAM	516017	Predicted miRanda Score: 163	20799968	Unspecified
bta-mir-214	MIMAT0003825	LFNG	516209	Predicted miRanda Score: 173	20799968	Unspecified
bta-mir-214	MIMAT0003825	LGI4	618195	Predicted miRanda Score: 175	20799968	Unspecified
bta-mir-214	MIMAT0003825	LHFPL4	540541	Predicted miRanda Score: 175	20799968	Unspecified
bta-mir-214	MIMAT0003825	LOC617079	617079	Predicted miRanda Score: 178	20799968	Unspecified
bta-mir-214	MIMAT0003825	LRRC20	521721	Predicted miRanda Score: 177	20799968	Unspecified
bta-mir-214	MIMAT0003825	LYG2	536852	Predicted miRanda Score: 173	20799968	Unspecified
bta-mir-214	MIMAT0003825	LYRM9	615250	Predicted miRanda Score: 340	20799968	Unspecified
bta-mir-214	MIMAT0003825	MAPK3	531391	Predicted miRanda Score: 166	20799968	Unspecified
bta-mir-214	MIMAT0003825	MAPK8IP3	537598	Predicted miRanda Score: 175	20799968	Unspecified
bta-mir-214	MIMAT0003825	MAPKAP1	533861	Predicted miRanda Score: 172	20799968	Unspecified
bta-mir-214	MIMAT0003825	MBOAT7	504236	Predicted miRanda Score: 180	20799968	Unspecified
bta-mir-214	MIMAT0003825	MCAT	508130	Predicted miRanda Score: 168	20799968	Unspecified
bta-mir-214	MIMAT0003825	MEDAG	510187	Predicted miRanda Score: 171	20799968	Unspecified
bta-mir-214	MIMAT0003825	MFAP1	510905	Predicted miRanda Score: 181	20799968	Unspecified
bta-mir-214	MIMAT0003825	MFGE8	281913	Predicted miRanda Score: 184	20799968	Unspecified
bta-mir-214	MIMAT0003825	MGST2	615552	Predicted miRanda Score: 170	20799968	Unspecified
bta-mir-214	MIMAT0003825	MKS1	101905689	Predicted miRanda Score: 175	20799968	Unspecified
bta-mir-214	MIMAT0003825	MORC2	504634	Predicted miRanda Score: 176	20799968	Unspecified
bta-mir-214	MIMAT0003825	MRPL40	101907103	Predicted miRanda Score: 175	20799968	Unspecified
bta-mir-214	MIMAT0003825	MYBL2	510420	Predicted miRanda Score: 168	20799968	Unspecified
bta-mir-214	MIMAT0003825	MYO18A	519634	Predicted miRanda Score: 178	20799968	Unspecified
bta-mir-214	MIMAT0003825	MYPN	527123	Predicted miRanda Score: 176	20799968	Unspecified
bta-mir-214	MIMAT0003825	NACC1	525378	Predicted miRanda Score: 183	20799968	Unspecified
bta-mir-214	MIMAT0003825	NCF2	281346	Predicted miRanda Score: 183	20799968	Unspecified
bta-mir-214	MIMAT0003825	NECAB2	515049	Predicted miRanda Score: 180	20799968	Unspecified
bta-mir-214	MIMAT0003825	NFE2L1	534582	Predicted miRanda Score: 170	20799968	Unspecified
bta-mir-214	MIMAT0003825	NOXA1	523157	Predicted miRanda Score: 166	20799968	Unspecified
bta-mir-214	MIMAT0003825	NSUN4	618779	Predicted miRanda Score: 172	20799968	Unspecified
bta-mir-214	MIMAT0003825	NUBP2	515660	Predicted miRanda Score: 176	20799968	Unspecified
bta-mir-214	MIMAT0003825	NUDC	513277	Predicted miRanda Score: 168	20799968	Unspecified
bta-mir-214	MIMAT0003825	NUDCD3	533678	Predicted miRanda Score: 175	20799968	Unspecified
bta-mir-214	MIMAT0003825	NUDT8	616332	Predicted miRanda Score: 167	20799968	Unspecified
bta-mir-214	MIMAT0003825	ODF3L1	505190	Predicted miRanda Score: 171	20799968	Unspecified
bta-mir-214	MIMAT0003825	P4HA3	414348	Predicted miRanda Score: 164	20799968	Unspecified
bta-mir-214	MIMAT0003825	PDPN	509732	Predicted miRanda Score: 168	20799968	Unspecified
bta-mir-214	MIMAT0003825	PEPD	615158	Predicted miRanda Score: 166	20799968	Unspecified
bta-mir-214	MIMAT0003825	PFKFB3	407183	Predicted miRanda Score: 170	20799968	Unspecified
bta-mir-214	MIMAT0003825	PGAP3	513258	Predicted miRanda Score: 185	20799968	Unspecified
bta-mir-214	MIMAT0003825	PGF	280894	Predicted miRanda Score: 169	20799968	Unspecified
bta-mir-214	MIMAT0003825	PLA2G2F	541294	Predicted miRanda Score: 176	20799968	Unspecified
bta-mir-214	MIMAT0003825	PNKD	616561	Predicted miRanda Score: 345	20799968	Unspecified
bta-mir-214	MIMAT0003825	PPP1R16B	282091	Predicted miRanda Score: 176	20799968	Unspecified
bta-mir-214	MIMAT0003825	PSMD11	513461	Predicted miRanda Score: 183	20799968	Unspecified
bta-mir-214	MIMAT0003825	PUS1	515808	Predicted miRanda Score: 168	20799968	Unspecified
bta-mir-214	MIMAT0003825	R3HDM4	614948	Predicted miRanda Score: 169	20799968	Unspecified
bta-mir-214	MIMAT0003825	RASA3	282532	Predicted miRanda Score: 171	20799968	Unspecified
bta-mir-214	MIMAT0003825	RASSF5	539767	Predicted miRanda Score: 163	20799968	Unspecified
bta-mir-214	MIMAT0003825	RDH13	508082	Predicted miRanda Score: 168	20799968	Unspecified
bta-mir-214	MIMAT0003825	RELT	505716	Predicted miRanda Score: 178	20799968	Unspecified
bta-mir-214	MIMAT0003825	RFX7	541058	Predicted miRanda Score: 181	20799968	Unspecified
bta-mir-214	MIMAT0003825	RGS20	614441	Predicted miRanda Score: 166	20799968	Unspecified
bta-mir-214	MIMAT0003825	RIIAD1	767988	Predicted miRanda Score: 180	20799968	Unspecified
bta-mir-214	MIMAT0003825	RNASET2	508245	Predicted miRanda Score: 180	20799968	Unspecified
bta-mir-214	MIMAT0003825	RPE65	282043	Predicted miRanda Score: 173	20799968	Unspecified
bta-mir-214	MIMAT0003825	RPP25L	512203	Predicted miRanda Score: 175	20799968	Unspecified
bta-mir-214	MIMAT0003825	SCAMP4	538819	Predicted miRanda Score: 174	20799968	Unspecified
bta-mir-214	MIMAT0003825	SDR9C7	538876	Predicted miRanda Score: 166	20799968	Unspecified
bta-mir-214	MIMAT0003825	SEC24C	509488	Predicted miRanda Score: 179	20799968	Unspecified
bta-mir-214	MIMAT0003825	SESTD1	789054	Predicted miRanda Score: 167	20799968	Unspecified
bta-mir-214	MIMAT0003825	SFTPA1	407213	Predicted miRanda Score: 164	20799968	Unspecified
bta-mir-214	MIMAT0003825	SGSH	535442	Predicted miRanda Score: 162	20799968	Unspecified
bta-mir-214	MIMAT0003825	SGTA	504701	Predicted miRanda Score: 172	20799968	Unspecified
bta-mir-214	MIMAT0003825	SLA2	514398	Predicted miRanda Score: 175	20799968	Unspecified
bta-mir-214	MIMAT0003825	SLC16A3	510085	Predicted miRanda Score: 171	20799968	Unspecified
bta-mir-214	MIMAT0003825	SLC25A25	527786	Predicted miRanda Score: 177	20799968	Unspecified
bta-mir-214	MIMAT0003825	SLC35A4	539354	Predicted miRanda Score: 175	20799968	Unspecified
bta-mir-214	MIMAT0003825	SLC52A3	507459	Predicted miRanda Score: 168	20799968	Unspecified
bta-mir-214	MIMAT0003825	SLC9A3R2	768005	Predicted miRanda Score: 176	20799968	Unspecified
bta-mir-214	MIMAT0003825	SNX18	538366	Predicted miRanda Score: 163	20799968	Unspecified
bta-mir-214	MIMAT0003825	SRSF1	615796	Predicted miRanda Score: 170	20799968	Unspecified
bta-mir-214	MIMAT0003825	STAT2	511023	Predicted miRanda Score: 169	20799968	Unspecified
bta-mir-214	MIMAT0003825	TCN2	281518	Predicted miRanda Score: 174	20799968	Unspecified
bta-mir-214	MIMAT0003825	THEM6	516073	Predicted miRanda Score: 167	20799968	Unspecified
bta-mir-214	MIMAT0003825	THOC3		Predicted miRanda Score: 179	20799968	Unspecified
bta-mir-214	MIMAT0003825	TMED1	538144	Predicted miRanda Score: 176	20799968	Unspecified
bta-mir-214	MIMAT0003825	TMED3	539132	Predicted miRanda Score: 164	20799968	Unspecified
bta-mir-214	MIMAT0003825	TMEM185B	526189	Predicted miRanda Score: 173	20799968	Unspecified
bta-mir-214	MIMAT0003825	TMEM198	768235	Predicted miRanda Score: 167	20799968	Unspecified
bta-mir-214	MIMAT0003825	TMEM220	504970	Predicted miRanda Score: 167	20799968	Unspecified
bta-mir-214	MIMAT0003825	TMEM253	515865	Predicted miRanda Score: 176	20799968	Unspecified
bta-mir-214	MIMAT0003825	TMEM59L	507157	Predicted miRanda Score: 177	20799968	Unspecified
bta-mir-214	MIMAT0003825	TMEM8B	100125302	Predicted miRanda Score: 169	20799968	Unspecified
bta-mir-214	MIMAT0003825	TNFAIP8L1	531850	Predicted miRanda Score: 181	20799968	Unspecified
bta-mir-214	MIMAT0003825	TNK2	280710	Predicted miRanda Score: 168	20799968	Unspecified
bta-mir-214	MIMAT0003825	TOM1	504912	Predicted miRanda Score: 168	20799968	Unspecified
bta-mir-214	MIMAT0003825	TPST1	513004	Predicted miRanda Score: 170	20799968	Unspecified
bta-mir-214	MIMAT0003825	TRIM46	535897	Predicted miRanda Score: 177	20799968	Unspecified
bta-mir-214	MIMAT0003825	TRPM2	508029	Predicted miRanda Score: 174	20799968	Unspecified
bta-mir-214	MIMAT0003825	TTC1	504602	Predicted miRanda Score: 162	20799968	Unspecified
bta-mir-214	MIMAT0003825	TWSG1	537290	Predicted miRanda Score: 178	20799968	Unspecified
bta-mir-214	MIMAT0003825	UBE2A	2821071	Predicted miRanda Score: 164	20799968	Unspecified
bta-mir-214	MIMAT0003825	URB1	530483	Predicted miRanda Score: 180	20799968	Unspecified
bta-mir-214	MIMAT0003825	URGCP	504226	Predicted miRanda Score: 164	20799968	Unspecified
bta-mir-214	MIMAT0003825	USB1	510934	Predicted miRanda Score: 175	20799968	Unspecified
bta-mir-214	MIMAT0003825	VAMP3	505379	Predicted miRanda Score: 186	20799968	Unspecified
bta-mir-214	MIMAT0003825	VASN	787995	Predicted miRanda Score: 167	20799968	Unspecified
bta-mir-214	MIMAT0003825	WSB2	508388	Predicted miRanda Score: 182	20799968	Unspecified
bta-mir-214	MIMAT0003825	ZNF341	523204	Predicted miRanda Score: 181	20799968	Unspecified
bta-mir-214	MIMAT0003825	BSP3	317695	Predicted miRanda Score: 181	20799968	Unspecified
bta-mir-423-3p	MIMAT0003831	AARD	616184	Predicted miRanda Score: 186	20799968	Unspecified
bta-mir-423-3p	MIMAT0003831	ACAA1	508324	Predicted miRanda Score: 173	20799968	Unspecified
bta-mir-423-3p	MIMAT0003831	ACADS	511222	Predicted miRanda Score: 177	20799968	Unspecified
bta-mir-423-3p	MIMAT0003831	ACE2	101908244	Predicted miRanda Score: 168	20799968	Unspecified
bta-mir-423-3p	MIMAT0003831	AKT1	280991	Predicted miRanda Score: 175	20799968	Unspecified
bta-mir-423-3p	MIMAT0003831	ALKBH1	538733	Predicted miRanda Score: 164	20799968	Unspecified
bta-mir-423-3p	MIMAT0003831	ARHGEF5	516290	Predicted miRanda Score: 160	20799968	Unspecified
bta-mir-423-3p	MIMAT0003831	ARL8A	101906089	Predicted miRanda Score: 175	20799968	Unspecified
bta-mir-423-3p	MIMAT0003831	AXIN1	504357	Predicted miRanda Score: 171	20799968	Unspecified
bta-mir-423-3p	MIMAT0003831	AZGP1	508800	Predicted miRanda Score: 167	20799968	Unspecified
bta-mir-423-3p	MIMAT0003831	BAZ1B	508442	Predicted miRanda Score: 165	20799968	Unspecified
bta-mir-423-3p	MIMAT0003831	BOK	504851	Predicted miRanda Score: 172	20799968	Unspecified
bta-mir-423-3p	MIMAT0003831	C7orf50		Predicted miRanda Score: 174	20799968	Unspecified
bta-mir-423-3p	MIMAT0003831	CA7	520403	Predicted miRanda Score: 166	20799968	Unspecified
bta-mir-423-3p	MIMAT0003831	CAPN5	536988	Predicted miRanda Score: 169	20799968	Unspecified
bta-mir-423-3p	MIMAT0003831	CCDC85C	617455	Predicted miRanda Score: 172	20799968	Unspecified
bta-mir-423-3p	MIMAT0003831	COL4A1	282191	Predicted miRanda Score: 175	20799968	Unspecified
bta-mir-423-3p	MIMAT0003831	CORO6	614661	Predicted miRanda Score: 167	20799968	Unspecified
bta-mir-423-3p	MIMAT0003831	CTDSP2	506115	Predicted miRanda Score: 165	20799968	Unspecified
bta-mir-423-3p	MIMAT0003831	CTNS	613527	Predicted miRanda Score: 176	20799968	Unspecified
bta-mir-423-3p	MIMAT0003831	CTSD	282883	Predicted miRanda Score: 183	20799968	Unspecified
bta-mir-423-3p	MIMAT0003831	CYP2E1	282213	Predicted miRanda Score: 160	20799968	Unspecified
bta-mir-423-3p	MIMAT0003831	DCLK1	613449	Predicted miRanda Score: 172	20799968	Unspecified
bta-mir-423-3p	MIMAT0003831	DCLK1	613449	Predicted miRanda Score: 172	20799968	Unspecified
bta-mir-423-3p	MIMAT0003831	DCLK1	613449	Predicted miRanda Score: 172	20799968	Unspecified
bta-mir-423-3p	MIMAT0003831	DDB2	519357	Predicted miRanda Score: 185	20799968	Unspecified
bta-mir-423-3p	MIMAT0003831	DTNA	541153	Predicted miRanda Score: 169	20799968	Unspecified
bta-mir-423-3p	MIMAT0003831	EGR4	407155	Predicted miRanda Score: 167	20799968	Unspecified
bta-mir-423-3p	MIMAT0003831	EIF4E2	519920	Predicted miRanda Score: 170	20799968	Unspecified
bta-mir-423-3p	MIMAT0003831	FAM118A	505415	Predicted miRanda Score: 172	20799968	Unspecified
bta-mir-423-3p	MIMAT0003831	FASN	281152	Predicted miRanda Score: 170	20799968	Unspecified
bta-mir-423-3p	MIMAT0003831	FGFR1	281768	Predicted miRanda Score: 170	20799968	Unspecified
bta-mir-423-3p	MIMAT0003831	FNDC5	538905	Predicted miRanda Score: 168	20799968	Unspecified
bta-mir-423-3p	MIMAT0003831	GPC1	518114	Predicted miRanda Score: 169	20799968	Unspecified
bta-mir-423-3p	MIMAT0003831	GPNMB	509600	Predicted miRanda Score: 175	20799968	Unspecified
bta-mir-423-3p	MIMAT0003831	H2AFX	531733	Predicted miRanda Score: 170	20799968	Unspecified
bta-mir-423-3p	MIMAT0003831	HES5	787633	Predicted miRanda Score: 164	20799968	Unspecified
bta-mir-423-3p	MIMAT0003831	ICE1	782502	Predicted miRanda Score: 167	20799968	Unspecified
bta-mir-423-3p	MIMAT0003831	IDH2	327669	Predicted miRanda Score: 173	20799968	Unspecified
bta-mir-423-3p	MIMAT0003831	IGFBP2	282260	Predicted miRanda Score: 169	20799968	Unspecified
bta-mir-423-3p	MIMAT0003831	ITGA11	523755	Predicted miRanda Score: 171	20799968	Unspecified
bta-mir-423-3p	MIMAT0003831	KHNYN	100124517	Predicted miRanda Score: 167	20799968	Unspecified
bta-mir-423-3p	MIMAT0003831	KRT78	523221	Predicted miRanda Score: 176	20799968	Unspecified
bta-mir-423-3p	MIMAT0003831	LENG8	526370	Predicted miRanda Score: 169	20799968	Unspecified
bta-mir-423-3p	MIMAT0003831	LHX3	539213	Predicted miRanda Score: 169	20799968	Unspecified
bta-mir-423-3p	MIMAT0003831	LMAN2	790870	Predicted miRanda Score: 163	20799968	Unspecified
bta-mir-423-3p	MIMAT0003831	LOC100125320		Predicted miRanda Score: 179	20799968	Unspecified
bta-mir-423-3p	MIMAT0003831	LOC618633	618633	Predicted miRanda Score: 161	20799968	Unspecified
bta-mir-423-3p	MIMAT0003831	LOC781494	781494	Predicted miRanda Score: 161	20799968	Unspecified
bta-mir-423-3p	MIMAT0003831	MAVS	618508	Predicted miRanda Score: 170	20799968	Unspecified
bta-mir-423-3p	MIMAT0003831	MCAM	281301	Predicted miRanda Score: 182	20799968	Unspecified
bta-mir-423-3p	MIMAT0003831	MCAT	508130	Predicted miRanda Score: 168	20799968	Unspecified
bta-mir-423-3p	MIMAT0003831	MGAT5B	785213	Predicted miRanda Score: 176	20799968	Unspecified
bta-mir-423-3p	MIMAT0003831	MGRN1	616130	Predicted miRanda Score: 160	20799968	Unspecified
bta-mir-423-3p	MIMAT0003831	MGRN1	616130	Predicted miRanda Score: 160	20799968	Unspecified
bta-mir-423-3p	MIMAT0003831	MIER2	523726	Predicted miRanda Score: 169	20799968	Unspecified
bta-mir-423-3p	MIMAT0003831	MOB3B	540817	Predicted miRanda Score: 171	20799968	Unspecified
bta-mir-423-3p	MIMAT0003831	MRPS2	505681	Predicted miRanda Score: 169	20799968	Unspecified
bta-mir-423-3p	MIMAT0003831	MTA1		Predicted miRanda Score: 171	20799968	Unspecified
bta-mir-423-3p	MIMAT0003831	MTMR3	535099	Predicted miRanda Score: 173	20799968	Unspecified
bta-mir-423-3p	MIMAT0003831	MYO9B	513493	Predicted miRanda Score: 181	20799968	Unspecified
bta-mir-423-3p	MIMAT0003831	NDUFAF3	511968	Predicted miRanda Score: 164	20799968	Unspecified
bta-mir-423-3p	MIMAT0003831	NFATC1	511224	Predicted miRanda Score: 170	20799968	Unspecified
bta-mir-423-3p	MIMAT0003831	NME3	515663	Predicted miRanda Score: 174	20799968	Unspecified
bta-mir-423-3p	MIMAT0003831	NSG2	613901	Predicted miRanda Score: 350	20799968	Unspecified
bta-mir-423-3p	MIMAT0003831	NUDT7	504826	Predicted miRanda Score: 170	20799968	Unspecified
bta-mir-423-3p	MIMAT0003831	OSBP	530000	Predicted miRanda Score: 171	20799968	Unspecified
bta-mir-423-3p	MIMAT0003831	OTULIN	508963	Predicted miRanda Score: 174	20799968	Unspecified
bta-mir-423-3p	MIMAT0003831	PGS1	535126	Predicted miRanda Score: 177	20799968	Unspecified
bta-mir-423-3p	MIMAT0003831	PHF12	507057	Predicted miRanda Score: 175	20799968	Unspecified
bta-mir-423-3p	MIMAT0003831	PICK1	533737	Predicted miRanda Score: 176	20799968	Unspecified
bta-mir-423-3p	MIMAT0003831	PLD3	613932	Predicted miRanda Score: 176	20799968	Unspecified
bta-mir-423-3p	MIMAT0003831	PLD6	526651	Predicted miRanda Score: 165	20799968	Unspecified
bta-mir-423-3p	MIMAT0003831	PLIN5	531199	Predicted miRanda Score: 173	20799968	Unspecified
bta-mir-423-3p	MIMAT0003831	PNMAL1	532062	Predicted miRanda Score: 175	20799968	Unspecified
bta-mir-423-3p	MIMAT0003831	POLR3A	540308	Predicted miRanda Score: 164	20799968	Unspecified
bta-mir-423-3p	MIMAT0003831	PPP1R16B	282091	Predicted miRanda Score: 172	20799968	Unspecified
bta-mir-423-3p	MIMAT0003831	PPP2R3B		Predicted miRanda Score: 174	20799968	Unspecified
bta-mir-423-3p	MIMAT0003831	RAB30	540583	Predicted miRanda Score: 163	20799968	Unspecified
bta-mir-423-3p	MIMAT0003831	RABAC1	512653	Predicted miRanda Score: 166	20799968	Unspecified
bta-mir-423-3p	MIMAT0003831	RABGGTA	516619	Predicted miRanda Score: 170	20799968	Unspecified
bta-mir-423-3p	MIMAT0003831	RAD9A	504647	Predicted miRanda Score: 192	20799968	Unspecified
bta-mir-423-3p	MIMAT0003831	RARA	534280	Predicted miRanda Score: 179	20799968	Unspecified
bta-mir-423-3p	MIMAT0003831	RBX1	518880	Predicted miRanda Score: 176	20799968	Unspecified
bta-mir-423-3p	MIMAT0003831	RFX2	534475	Predicted miRanda Score: 171	20799968	Unspecified
bta-mir-423-3p	MIMAT0003831	RHBDF2	517903	Predicted miRanda Score: 182	20799968	Unspecified
bta-mir-423-3p	MIMAT0003831	RIPK4	508668	Predicted miRanda Score: 176	20799968	Unspecified
bta-mir-423-3p	MIMAT0003831	RNF220	616005	Predicted miRanda Score: 171	20799968	Unspecified
bta-mir-423-3p	MIMAT0003831	SCN5A	282061	Predicted miRanda Score: 175	20799968	Unspecified
bta-mir-423-3p	MIMAT0003831	SEMA4D	785942	Predicted miRanda Score: 166	20799968	Unspecified
bta-mir-423-3p	MIMAT0003831	SLC2A4RG		Predicted miRanda Score: 171	20799968	Unspecified
bta-mir-423-3p	MIMAT0003831	SLC5A11	539084	Predicted miRanda Score: 181	20799968	Unspecified
bta-mir-423-3p	MIMAT0003831	SMARCA5	537503	Predicted miRanda Score: 163	20799968	Unspecified
bta-mir-423-3p	MIMAT0003831	SOAT2	513554	Predicted miRanda Score: 173	20799968	Unspecified
bta-mir-423-3p	MIMAT0003831	SOX13	788459	Predicted miRanda Score: 179	20799968	Unspecified
bta-mir-423-3p	MIMAT0003831	SPNS3	613889	Predicted miRanda Score: 166	20799968	Unspecified
bta-mir-423-3p	MIMAT0003831	SPSB3	515661	Predicted miRanda Score: 170	20799968	Unspecified
bta-mir-423-3p	MIMAT0003831	STARD3	511267	Predicted miRanda Score: 179	20799968	Unspecified
bta-mir-423-3p	MIMAT0003831	SUSD2	510458	Predicted miRanda Score: 179	20799968	Unspecified
bta-mir-423-3p	MIMAT0003831	TGFBR2	535376	Predicted miRanda Score: 165	20799968	Unspecified
bta-mir-423-3p	MIMAT0003831	TGFBRAP1	514660	Predicted miRanda Score: 175	20799968	Unspecified
bta-mir-423-3p	MIMAT0003831	TMBIM6	616210	Predicted miRanda Score: 173	20799968	Unspecified
bta-mir-423-3p	MIMAT0003831	TMEM130	504372	Predicted miRanda Score: 181	20799968	Unspecified
bta-mir-423-3p	MIMAT0003831	TSSK1B	529193	Predicted miRanda Score: 347	20799968	Unspecified
bta-mir-423-3p	MIMAT0003831	UBE2J2	506103	Predicted miRanda Score: 169	20799968	Unspecified
bta-mir-423-3p	MIMAT0003831	UNC5B	524942	Predicted miRanda Score: 165	20799968	Unspecified
bta-mir-423-3p	MIMAT0003831	UNK	510090	Predicted miRanda Score: 178	20799968	Unspecified
bta-mir-423-3p	MIMAT0003831	ZACN	789168	Predicted miRanda Score: 171	20799968	Unspecified
bta-mir-423-3p	MIMAT0003831	ZBTB7B	509019	Predicted miRanda Score: 167	20799968	Unspecified
bta-mir-423-3p	MIMAT0003831	ZNF362	508065	Predicted miRanda Score: 182	20799968	Unspecified
bta-mir-423-3p	MIMAT0003831	ZSCAN2	539320	Predicted miRanda Score: 177	20799968	Unspecified
bta-mir-342	MIMAT0003846	ACBD7	508284	Predicted miRanda Score: 184	20799968	Unspecified
bta-mir-342	MIMAT0003846	AKAP2	614497	Predicted miRanda Score: 184	20799968	Unspecified
bta-mir-342	MIMAT0003846	AP1M2	515766	Predicted miRanda Score: 186	20799968	Unspecified
bta-mir-342	MIMAT0003846	APOLD1	538827	Predicted miRanda Score: 184	20799968	Unspecified
bta-mir-342	MIMAT0003846	ARFGAP2	505438	Predicted miRanda Score: 340	20799968	Unspecified
bta-mir-342	MIMAT0003846	BAZ2A	509799	Predicted miRanda Score: 176	20799968	Unspecified
bta-mir-342	MIMAT0003846	BMP7	540595	Predicted miRanda Score: 183	20799968	Unspecified
bta-mir-342	MIMAT0003846	C10orf35	510161	Predicted miRanda Score: 171	20799968	Unspecified
bta-mir-342	MIMAT0003846	CEP85	517520	Predicted miRanda Score: 160	20799968	Unspecified
bta-mir-342	MIMAT0003846	CHMP4B	616164	Predicted miRanda Score: 168	20799968	Unspecified
bta-mir-342	MIMAT0003846	CLSTN3	509969	Predicted miRanda Score: 175	20799968	Unspecified
bta-mir-342	MIMAT0003846	COPS8	540493	Predicted miRanda Score: 181	20799968	Unspecified
bta-mir-342	MIMAT0003846	COX8B	615757	Predicted miRanda Score: 168	20799968	Unspecified
bta-mir-342	MIMAT0003846	CSF3	281096	Predicted miRanda Score: 166	20799968	Unspecified
bta-mir-342	MIMAT0003846	DCAF11	539433	Predicted miRanda Score: 173	20799968	Unspecified
bta-mir-342	MIMAT0003846	DCAF12	525161	Predicted miRanda Score: 181	20799968	Unspecified
bta-mir-342	MIMAT0003846	DFFB	512730	Predicted miRanda Score: 176	20799968	Unspecified
bta-mir-342	MIMAT0003846	DSG1	281131	Predicted miRanda Score: 174	20799968	Unspecified
bta-mir-342	MIMAT0003846	ESYT1	520669	Predicted miRanda Score: 171	20799968	Unspecified
bta-mir-342	MIMAT0003846	FAAP20	508039	Predicted miRanda Score: 173	20799968	Unspecified
bta-mir-342	MIMAT0003846	FAM69C	517668	Predicted miRanda Score: 178	20799968	Unspecified
bta-mir-342	MIMAT0003846	FAM89A	616421	Predicted miRanda Score: 181	20799968	Unspecified
bta-mir-342	MIMAT0003846	FASLG	407111	Predicted miRanda Score: 185	20799968	Unspecified
bta-mir-342	MIMAT0003846	FHOD1	787862	Predicted miRanda Score: 186	20799968	Unspecified
bta-mir-342	MIMAT0003846	FOSB	540819	Predicted miRanda Score: 179	20799968	Unspecified
bta-mir-342	MIMAT0003846	GANAB	540155	Predicted miRanda Score: 162	20799968	Unspecified
bta-mir-342	MIMAT0003846	GOLGA7B	767832	Predicted miRanda Score: 163	20799968	Unspecified
bta-mir-342	MIMAT0003846	GOSR2	506198	Predicted miRanda Score: 165	20799968	Unspecified
bta-mir-342	MIMAT0003846	GYPC	444863	Predicted miRanda Score: 174	20799968	Unspecified
bta-mir-342	MIMAT0003846	HAUS7	614404	Predicted miRanda Score: 184	20799968	Unspecified
bta-mir-342	MIMAT0003846	KCTD7	100124502	Predicted miRanda Score: 161	20799968	Unspecified
bta-mir-342	MIMAT0003846	KIAA1551	510651	Predicted miRanda Score: 176	20799968	Unspecified
bta-mir-342	MIMAT0003846	KIFC1	510995	Predicted miRanda Score: 178	20799968	Unspecified
bta-mir-342	MIMAT0003846	LOC407148	407148	Predicted miRanda Score: 167	20799968	Unspecified
bta-mir-342	MIMAT0003846	LOC407148	407148	Predicted miRanda Score: 167	20799968	Unspecified
bta-mir-342	MIMAT0003846	LRRC20	521721	Predicted miRanda Score: 169	20799968	Unspecified
bta-mir-342	MIMAT0003846	LRRC23	613700	Predicted miRanda Score: 169	20799968	Unspecified
bta-mir-342	MIMAT0003846	METAP1	516540	Predicted miRanda Score: 174	20799968	Unspecified
bta-mir-342	MIMAT0003846	MRFAP1	522338	Predicted miRanda Score: 191	20799968	Unspecified
bta-mir-342	MIMAT0003846	PAK1	533729	Predicted miRanda Score: 172	20799968	Unspecified
bta-mir-342	MIMAT0003846	PGRMC2	534021	Predicted miRanda Score: 180	20799968	Unspecified
bta-mir-342	MIMAT0003846	PLEKHO2	613696	Predicted miRanda Score: 180	20799968	Unspecified
bta-mir-342	MIMAT0003846	PLPPR2	520247	Predicted miRanda Score: 190	20799968	Unspecified
bta-mir-342	MIMAT0003846	PRSS23	538575	Predicted miRanda Score: 173	20799968	Unspecified
bta-mir-342	MIMAT0003846	PTAFR	518283	Predicted miRanda Score: 190	20799968	Unspecified
bta-mir-342	MIMAT0003846	RDX	517111	Predicted miRanda Score: 182	20799968	Unspecified
bta-mir-342	MIMAT0003846	RICTOR	527459	Predicted miRanda Score: 194	20799968	Unspecified
bta-mir-342	MIMAT0003846	RPS6KB2	506083	Predicted miRanda Score: 183	20799968	Unspecified
bta-mir-342	MIMAT0003846	SCRN1	534933	Predicted miRanda Score: 181	20799968	Unspecified
bta-mir-342	MIMAT0003846	SLC25A20	518758	Predicted miRanda Score: 162	20799968	Unspecified
bta-mir-342	MIMAT0003846	SLC39A9	539399	Predicted miRanda Score: 188	20799968	Unspecified
bta-mir-342	MIMAT0003846	SMG7	537131	Predicted miRanda Score: 175	20799968	Unspecified
bta-mir-342	MIMAT0003846	SPOCK2	523846	Predicted miRanda Score: 186	20799968	Unspecified
bta-mir-342	MIMAT0003846	STAT3	508541	Predicted miRanda Score: 179	20799968	Unspecified
bta-mir-342	MIMAT0003846	SYNDIG1	541217	Predicted miRanda Score: 182	20799968	Unspecified
bta-mir-342	MIMAT0003846	SYTL3	506884	Predicted miRanda Score: 160	20799968	Unspecified
bta-mir-342	MIMAT0003846	TASP1	532606	Predicted miRanda Score: 177	20799968	Unspecified
bta-mir-342	MIMAT0003846	TCF15	518491	Predicted miRanda Score: 184	20799968	Unspecified
bta-mir-342	MIMAT0003846	TMED1	538144	Predicted miRanda Score: 166	20799968	Unspecified
bta-mir-342	MIMAT0003846	TMEM177	505501	Predicted miRanda Score: 167	20799968	Unspecified
bta-mir-342	MIMAT0003846	USP30	100140210	Predicted miRanda Score: 176	20799968	Unspecified
bta-mir-342	MIMAT0003846	USP46	516420	Predicted miRanda Score: 173	20799968	Unspecified
bta-mir-342	MIMAT0003846	XPNPEP3	539202	Predicted miRanda Score: 177	20799968	Unspecified
bta-mir-342	MIMAT0003846	YIPF2	515893	Predicted miRanda Score: 179	20799968	Unspecified
bta-let-7b	MIMAT0004331	ABCD4	528646	Predicted miRanda Score: 170	20799968	Unspecified
bta-let-7b	MIMAT0004331	ANKRD49	540949	Predicted miRanda Score: 168	20799968	Unspecified
bta-let-7b	MIMAT0004331	ATP2A2	540568	Predicted miRanda Score: 173	20799968	Unspecified
bta-let-7b	MIMAT0004331	CFAP97	508280	Predicted miRanda Score: 174	20799968	Unspecified
bta-let-7b	MIMAT0004331	FBF1	513998	Predicted miRanda Score: 179	20799968	Unspecified
bta-let-7b	MIMAT0004331	GGH	525303	Predicted miRanda Score: 174	20799968	Unspecified
bta-let-7b	MIMAT0004331	KCTD17	100849341	Predicted miRanda Score: 176	20799968	Unspecified
bta-let-7b	MIMAT0004331	LELP1	767996	Predicted miRanda Score: 180	20799968	Unspecified
bta-let-7b	MIMAT0004331	MAN2A2	527449	Predicted miRanda Score: 162	20799968	Unspecified
bta-let-7b	MIMAT0004331	MED22	613736	Predicted miRanda Score: 178	20799968	Unspecified
bta-let-7b	MIMAT0004331	MGC166429	537193	Predicted miRanda Score: 166	20799968	Unspecified
bta-let-7b	MIMAT0004331	MYO1F	532964	Predicted miRanda Score: 167	20799968	Unspecified
bta-let-7b	MIMAT0004331	OPA3	523579	Predicted miRanda Score: 352	20799968	Unspecified
bta-let-7b	MIMAT0004331	RALB	505238	Predicted miRanda Score: 187	20799968	Unspecified
bta-let-7b	MIMAT0004331	RNF20	513326	Predicted miRanda Score: 180	20799968	Unspecified
bta-let-7b	MIMAT0004331	SHC1	507196	Predicted miRanda Score: 165	20799968	Unspecified
bta-let-7b	MIMAT0004331	TIMM22	515555	Predicted miRanda Score: 178	20799968	Unspecified
bta-let-7b	MIMAT0004331	TMEM52B	618567	Predicted miRanda Score: 187	20799968	Unspecified
bta-let-7b	MIMAT0004331	WNT2	493729	Predicted miRanda Score: 177	20799968	Unspecified
bta-let-7b	MIMAT0004331	YOD1	539931	Predicted miRanda Score: 175	20799968	Unspecified
bta-mir-224	MIMAT0009271	ANKIB1	505204	Predicted miRanda Score: 176	20799968	Unspecified
bta-mir-224	MIMAT0009271	ANKRD49	540949	Predicted miRanda Score: 184	20799968	Unspecified
bta-mir-224	MIMAT0009271	APLP2	785005	Predicted miRanda Score: 182	20799968	Unspecified
bta-mir-224	MIMAT0009271	CSF1R	509418	Predicted miRanda Score: 179	20799968	Unspecified
bta-mir-224	MIMAT0009271	DGKD	513389	Predicted miRanda Score: 179	20799968	Unspecified
bta-mir-224	MIMAT0009271	EIF2B2	513958	Predicted miRanda Score: 177	20799968	Unspecified
bta-mir-224	MIMAT0009271	FGF11	613386	Predicted miRanda Score: 178	20799968	Unspecified
bta-mir-224	MIMAT0009271	H2AFY2	537167	Predicted miRanda Score: 165	20799968	Unspecified
bta-mir-224	MIMAT0009271	IARS	509885	Predicted miRanda Score: 177	20799968	Unspecified
bta-mir-224	MIMAT0009271	ITGAL	281874	Predicted miRanda Score: 181	20799968	Unspecified
bta-mir-224	MIMAT0009271	LPL	280843	Predicted miRanda Score: 182	20799968	Unspecified
bta-mir-224	MIMAT0009271	MARVELD1	616867	Predicted miRanda Score: 187	20799968	Unspecified
bta-mir-224	MIMAT0009271	POM121L2	100140439	Predicted miRanda Score: 175	20799968	Unspecified
bta-mir-224	MIMAT0009271	PRELID1	523609	Predicted miRanda Score: 174	20799968	Unspecified
bta-mir-224	MIMAT0009271	RRP12	528990	Predicted miRanda Score: 175	20799968	Unspecified
bta-mir-224	MIMAT0009271	SSFA2	538826	Predicted miRanda Score: 172	20799968	Unspecified
bta-mir-224	MIMAT0009271	THSD4		Predicted miRanda Score: 176	20799968	Unspecified
bta-mir-224	MIMAT0009271	THSD4		Predicted miRanda Score: 176	20799968	Unspecified
bta-mir-224	MIMAT0009271	USP47	511121	Predicted miRanda Score: 176	20799968	Unspecified
bta-mir-328	MIMAT0009287	2022-03-08	540667	Predicted miRanda Score: 162	20799968	Unspecified
bta-mir-328	MIMAT0009287	ACSS2	506459	Predicted miRanda Score: 163	20799968	Unspecified
bta-mir-328	MIMAT0009287	ADCK3	536925	Predicted miRanda Score: 181	20799968	Unspecified
bta-mir-328	MIMAT0009287	AGO1	522972	Predicted miRanda Score: 168	20799968	Unspecified
bta-mir-328	MIMAT0009287	ANKRD65	788407	Predicted miRanda Score: 170	20799968	Unspecified
bta-mir-328	MIMAT0009287	ANKS3	528545	Predicted miRanda Score: 172	20799968	Unspecified
bta-mir-328	MIMAT0009287	ANKZF1	507867	Predicted miRanda Score: 180	20799968	Unspecified
bta-mir-328	MIMAT0009287	AOC3	281002	Predicted miRanda Score: 179	20799968	Unspecified
bta-mir-328	MIMAT0009287	AOC3	281002	Predicted miRanda Score: 179	20799968	Unspecified
bta-mir-328	MIMAT0009287	AOC3		Predicted miRanda Score: 164	20799968	Unspecified
bta-mir-328	MIMAT0009287	ARHGAP30	538835	Predicted miRanda Score: 170	20799968	Unspecified
bta-mir-328	MIMAT0009287	ARHGAP35	540310	Predicted miRanda Score: 162	20799968	Unspecified
bta-mir-328	MIMAT0009287	ARHGEF2	505940	Predicted miRanda Score: 180	20799968	Unspecified
bta-mir-328	MIMAT0009287	ARHGEF25	506075	Predicted miRanda Score: 180	20799968	Unspecified
bta-mir-328	MIMAT0009287	ARRDC2	523285	Predicted miRanda Score: 178	20799968	Unspecified
bta-mir-328	MIMAT0009287	ASCC2	505503	Predicted miRanda Score: 174	20799968	Unspecified
bta-mir-328	MIMAT0009287	ASNS	514209	Predicted miRanda Score: 179	20799968	Unspecified
bta-mir-328	MIMAT0009287	ATXN2L	539507	Predicted miRanda Score: 176	20799968	Unspecified
bta-mir-328	MIMAT0009287	ATXN7L3B	777786	Predicted miRanda Score: 170	20799968	Unspecified
bta-mir-328	MIMAT0009287	B4GALT1	281781	Predicted miRanda Score: 161	20799968	Unspecified
bta-mir-328	MIMAT0009287	BARD1	530961	Predicted miRanda Score: 172	20799968	Unspecified
bta-mir-328	MIMAT0009287	BFAR	504902	Predicted miRanda Score: 172	20799968	Unspecified
bta-mir-328	MIMAT0009287	C14orf79	512628	Predicted miRanda Score: 168	20799968	Unspecified
bta-mir-328	MIMAT0009287	C16orf45	617444	Predicted miRanda Score: 180	20799968	Unspecified
bta-mir-328	MIMAT0009287	C19orf54	509803	Predicted miRanda Score: 172	20799968	Unspecified
bta-mir-328	MIMAT0009287	C1orf109	508021	Predicted miRanda Score: 173	20799968	Unspecified
bta-mir-328	MIMAT0009287	C20orf27	515589	Predicted miRanda Score: 173	20799968	Unspecified
bta-mir-328	MIMAT0009287	C2CD2	529537	Predicted miRanda Score: 167	20799968	Unspecified
bta-mir-328	MIMAT0009287	C5orf24	538535	Predicted miRanda Score: 173	20799968	Unspecified
bta-mir-328	MIMAT0009287	CACNA1D	408013	Predicted miRanda Score: 169	20799968	Unspecified
bta-mir-328	MIMAT0009287	CACNB3	282160	Predicted miRanda Score: 167	20799968	Unspecified
bta-mir-328	MIMAT0009287	CALM1	6170953	Predicted miRanda Score: 170	20799968	Unspecified
bta-mir-328	MIMAT0009287	CAPN5	536988	Predicted miRanda Score: 169	20799968	Unspecified
bta-mir-328	MIMAT0009287	CBR4	533020	Predicted miRanda Score: 178	20799968	Unspecified
bta-mir-328	MIMAT0009287	CCDC71	508336	Predicted miRanda Score: 161	20799968	Unspecified
bta-mir-328	MIMAT0009287	CCDC85C	617455	Predicted miRanda Score: 169	20799968	Unspecified
bta-mir-328	MIMAT0009287	CCNI2	618330	Predicted miRanda Score: 178	20799968	Unspecified
bta-mir-328	MIMAT0009287	CD86	414345	Predicted miRanda Score: 164	20799968	Unspecified
bta-mir-328	MIMAT0009287	CDK20	510920	Predicted miRanda Score: 182	20799968	Unspecified
bta-mir-328	MIMAT0009287	CHRM4	512928	Predicted miRanda Score: 187	20799968	Unspecified
bta-mir-328	MIMAT0009287	CIAO1	100850134	Predicted miRanda Score: 164	20799968	Unspecified
bta-mir-328	MIMAT0009287	CLDN19	513034	Predicted miRanda Score: 169	20799968	Unspecified
bta-mir-328	MIMAT0009287	CNPPD1	507473	Predicted miRanda Score: 175	20799968	Unspecified
bta-mir-328	MIMAT0009287	CREG1	530908	Predicted miRanda Score: 166	20799968	Unspecified
bta-mir-328	MIMAT0009287	CRHR2	521831	Predicted miRanda Score: 164	20799968	Unspecified
bta-mir-328	MIMAT0009287	CRY2	509058	Predicted miRanda Score: 172	20799968	Unspecified
bta-mir-328	MIMAT0009287	CSF2	281095	Predicted miRanda Score: 179	20799968	Unspecified
bta-mir-328	MIMAT0009287	CTDNEP1	509192	Predicted miRanda Score: 169	20799968	Unspecified
bta-mir-328	MIMAT0009287	CUX2	524491	Predicted miRanda Score: 171	20799968	Unspecified
bta-mir-328	MIMAT0009287	CYP39A1	511195	Predicted miRanda Score: 162	20799968	Unspecified
bta-mir-328	MIMAT0009287	DCAF11	539433	Predicted miRanda Score: 176	20799968	Unspecified
bta-mir-328	MIMAT0009287	DES	280765	Predicted miRanda Score: 179	20799968	Unspecified
bta-mir-328	MIMAT0009287	DGCR14	513758	Predicted miRanda Score: 171	20799968	Unspecified
bta-mir-328	MIMAT0009287	DHCR7	514745	Predicted miRanda Score: 346	20799968	Unspecified
bta-mir-328	MIMAT0009287	DLL4	518746	Predicted miRanda Score: 176	20799968	Unspecified
bta-mir-328	MIMAT0009287	DTNA	541153	Predicted miRanda Score: 161	20799968	Unspecified
bta-mir-328	MIMAT0009287	DYNLL2	540369	Predicted miRanda Score: 165	20799968	Unspecified
bta-mir-328	MIMAT0009287	EMID1	506282	Predicted miRanda Score: 162	20799968	Unspecified
bta-mir-328	MIMAT0009287	ENHO	783487	Predicted miRanda Score: 171	20799968	Unspecified
bta-mir-328	MIMAT0009287	ENSA	281142	Predicted miRanda Score: 177	20799968	Unspecified
bta-mir-328	MIMAT0009287	ENTPD8	515532	Predicted miRanda Score: 166	20799968	Unspecified
bta-mir-328	MIMAT0009287	ERO1B	514361	Predicted miRanda Score: 164	20799968	Unspecified
bta-mir-328	MIMAT0009287	FADS2	521822	Predicted miRanda Score: 168	20799968	Unspecified
bta-mir-328	MIMAT0009287	FAM109B	506148	Predicted miRanda Score: 172	20799968	Unspecified
bta-mir-328	MIMAT0009287	FAM89B	511465	Predicted miRanda Score: 175	20799968	Unspecified
bta-mir-328	MIMAT0009287	FGD5	539766	Predicted miRanda Score: 171	20799968	Unspecified
bta-mir-328	MIMAT0009287	G6PC	538710	Predicted miRanda Score: 182	20799968	Unspecified
bta-mir-328	MIMAT0009287	GABARAPL1	338472	Predicted miRanda Score: 175	20799968	Unspecified
bta-mir-328	MIMAT0009287	GALNT16	526331	Predicted miRanda Score: 178	20799968	Unspecified
bta-mir-328	MIMAT0009287	GGA1	534634	Predicted miRanda Score: 166	20799968	Unspecified
bta-mir-328	MIMAT0009287	GINS3	538943	Predicted miRanda Score: 160	20799968	Unspecified
bta-mir-328	MIMAT0009287	GPT2	618400	Predicted miRanda Score: 183	20799968	Unspecified
bta-mir-328	MIMAT0009287	GTPBP1	513922	Predicted miRanda Score: 170	20799968	Unspecified
bta-mir-328	MIMAT0009287	GUCD1	517135	Predicted miRanda Score: 163	20799968	Unspecified
bta-mir-328	MIMAT0009287	HEYL	538609	Predicted miRanda Score: 163	20799968	Unspecified
bta-mir-328	MIMAT0009287	HTR4	317708	Predicted miRanda Score: 163	20799968	Unspecified
bta-mir-328	MIMAT0009287	IGFBP6	404186	Predicted miRanda Score: 163	20799968	Unspecified
bta-mir-328	MIMAT0009287	IL12RB1	524299	Predicted miRanda Score: 164	20799968	Unspecified
bta-mir-328	MIMAT0009287	ITGA5	281873	Predicted miRanda Score: 171	20799968	Unspecified
bta-mir-328	MIMAT0009287	KCNC1	541459	Predicted miRanda Score: 169	20799968	Unspecified
bta-mir-328	MIMAT0009287	KDM4B	508141	Predicted miRanda Score: 168	20799968	Unspecified
bta-mir-328	MIMAT0009287	KLHDC8B	527321	Predicted miRanda Score: 163	20799968	Unspecified
bta-mir-328	MIMAT0009287	KLHL33	100141057	Predicted miRanda Score: 175	20799968	Unspecified
bta-mir-328	MIMAT0009287	KRT74	525034	Predicted miRanda Score: 176	20799968	Unspecified
bta-mir-328	MIMAT0009287	L1CAM	516017	Predicted miRanda Score: 162	20799968	Unspecified
bta-mir-328	MIMAT0009287	LASS1	615296	Predicted miRanda Score: 169	20799968	Unspecified
bta-mir-328	MIMAT0009287	LMOD1	532090	Predicted miRanda Score: 180	20799968	Unspecified
bta-mir-328	MIMAT0009287	LOC509961	509961	Predicted miRanda Score: 160	20799968	Unspecified
bta-mir-328	MIMAT0009287	LOXL4	2819041	Predicted miRanda Score: 171	20799968	Unspecified
bta-mir-328	MIMAT0009287	LRRC10B	520410	Predicted miRanda Score: 180	20799968	Unspecified
bta-mir-328	MIMAT0009287	LSS	615906	Predicted miRanda Score: 174	20799968	Unspecified
bta-mir-328	MIMAT0009287	LTBP2	281905	Predicted miRanda Score: 164	20799968	Unspecified
bta-mir-328	MIMAT0009287	MAPK8IP3	537598	Predicted miRanda Score: 170	20799968	Unspecified
bta-mir-328	MIMAT0009287	MAPKAPK3	615215	Predicted miRanda Score: 176	20799968	Unspecified
bta-mir-328	MIMAT0009287	MCRIP1	101908069	Predicted miRanda Score: 163	20799968	Unspecified
bta-mir-328	MIMAT0009287	MFNG	505267	Predicted miRanda Score: 170	20799968	Unspecified
bta-mir-328	MIMAT0009287	MFSD7	511117	Predicted miRanda Score: 172	20799968	Unspecified
bta-mir-328	MIMAT0009287	MGAT4B	526256	Predicted miRanda Score: 173	20799968	Unspecified
bta-mir-328	MIMAT0009287	MMP11	539109	Predicted miRanda Score: 173	20799968	Unspecified
bta-mir-328	MIMAT0009287	MRPL55	506657	Predicted miRanda Score: 165	20799968	Unspecified
bta-mir-328	MIMAT0009287	MSLNL	531296	Predicted miRanda Score: 161	20799968	Unspecified
bta-mir-328	MIMAT0009287	MSX2	540230	Predicted miRanda Score: 167	20799968	Unspecified
bta-mir-328	MIMAT0009287	MUL1	508406	Predicted miRanda Score: 172	20799968	Unspecified
bta-mir-328	MIMAT0009287	MYADML2	617922	Predicted miRanda Score: 181	20799968	Unspecified
bta-mir-328	MIMAT0009287	NAGA	533357	Predicted miRanda Score: 341	20799968	Unspecified
bta-mir-328	MIMAT0009287	NDE1	508088	Predicted miRanda Score: 179	20799968	Unspecified
bta-mir-328	MIMAT0009287	NOXA1	523157	Predicted miRanda Score: 174	20799968	Unspecified
bta-mir-328	MIMAT0009287	NSG2	613901	Predicted miRanda Score: 162	20799968	Unspecified
bta-mir-328	MIMAT0009287	NUCB1	505351	Predicted miRanda Score: 161	20799968	Unspecified
bta-mir-328	MIMAT0009287	NUDC	513277	Predicted miRanda Score: 166	20799968	Unspecified
bta-mir-328	MIMAT0009287	NUDCD3	533678	Predicted miRanda Score: 168	20799968	Unspecified
bta-mir-328	MIMAT0009287	OVOL1	513727	Predicted miRanda Score: 167	20799968	Unspecified
bta-mir-328	MIMAT0009287	PAK6	539224	Predicted miRanda Score: 171	20799968	Unspecified
bta-mir-328	MIMAT0009287	PCMTD2	104968571	Predicted miRanda Score: 160	20799968	Unspecified
bta-mir-328	MIMAT0009287	PDE4B	100124505	Predicted miRanda Score: 164	20799968	Unspecified
bta-mir-328	MIMAT0009287	PGPEP1	615089	Predicted miRanda Score: 167	20799968	Unspecified
bta-mir-328	MIMAT0009287	PIGU	535138	Predicted miRanda Score: 162	20799968	Unspecified
bta-mir-328	MIMAT0009287	PISD	505332	Predicted miRanda Score: 175	20799968	Unspecified
bta-mir-328	MIMAT0009287	PKIG	404169	Predicted miRanda Score: 169	20799968	Unspecified
bta-mir-328	MIMAT0009287	PLA2G2F	541294	Predicted miRanda Score: 180	20799968	Unspecified
bta-mir-328	MIMAT0009287	PLEKHO2	613696	Predicted miRanda Score: 167	20799968	Unspecified
bta-mir-328	MIMAT0009287	PMF1	616311	Predicted miRanda Score: 166	20799968	Unspecified
bta-mir-328	MIMAT0009287	PNMAL1	532062	Predicted miRanda Score: 176	20799968	Unspecified
bta-mir-328	MIMAT0009287	PNPLA2	508493	Predicted miRanda Score: 162	20799968	Unspecified
bta-mir-328	MIMAT0009287	POLL	522307	Predicted miRanda Score: 164	20799968	Unspecified
bta-mir-328	MIMAT0009287	PPP2R3B		Predicted miRanda Score: 165	20799968	Unspecified
bta-mir-328	MIMAT0009287	PPP2R5D	100134966	Predicted miRanda Score: 184	20799968	Unspecified
bta-mir-328	MIMAT0009287	PREB	525256	Predicted miRanda Score: 173	20799968	Unspecified
bta-mir-328	MIMAT0009287	PSMC3IP	508530	Predicted miRanda Score: 176	20799968	Unspecified
bta-mir-328	MIMAT0009287	PTRF	538457	Predicted miRanda Score: 164	20799968	Unspecified
bta-mir-328	MIMAT0009287	PYY	615800	Predicted miRanda Score: 165	20799968	Unspecified
bta-mir-328	MIMAT0009287	QSOX1	522986	Predicted miRanda Score: 164	20799968	Unspecified
bta-mir-328	MIMAT0009287	RAB15	614507	Predicted miRanda Score: 174	20799968	Unspecified
bta-mir-328	MIMAT0009287	RAB6B	526526	Predicted miRanda Score: 169	20799968	Unspecified
bta-mir-328	MIMAT0009287	RASD2	527921	Predicted miRanda Score: 168	20799968	Unspecified
bta-mir-328	MIMAT0009287	RER1	100125922	Predicted miRanda Score: 173	20799968	Unspecified
bta-mir-328	MIMAT0009287	RHBDL1	100336895	Predicted miRanda Score: 170	20799968	Unspecified
bta-mir-328	MIMAT0009287	SART3		Predicted miRanda Score: 165	20799968	Unspecified
bta-mir-328	MIMAT0009287	SBNO2	512682	Predicted miRanda Score: 176	20799968	Unspecified
bta-mir-328	MIMAT0009287	SCAMP4	538819	Predicted miRanda Score: 168	20799968	Unspecified
bta-mir-328	MIMAT0009287	SDC1	529759	Predicted miRanda Score: 166	20799968	Unspecified
bta-mir-328	MIMAT0009287	SEMA7A	614707	Predicted miRanda Score: 173	20799968	Unspecified
bta-mir-328	MIMAT0009287	SERPINA11	538280	Predicted miRanda Score: 161	20799968	Unspecified
bta-mir-328	MIMAT0009287	SERPINB9	524513	Predicted miRanda Score: 171	20799968	Unspecified
bta-mir-328	MIMAT0009287	SLAMF9	507627	Predicted miRanda Score: 165	20799968	Unspecified
bta-mir-328	MIMAT0009287	SLC2A1	282356	Predicted miRanda Score: 179	20799968	Unspecified
bta-mir-328	MIMAT0009287	SLC37A1	511558	Predicted miRanda Score: 176	20799968	Unspecified
bta-mir-328	MIMAT0009287	SLC38A10	509536	Predicted miRanda Score: 176	20799968	Unspecified
bta-mir-328	MIMAT0009287	SLC39A1	530352	Predicted miRanda Score: 365	20799968	Unspecified
bta-mir-328	MIMAT0009287	SLC39A5	511782	Predicted miRanda Score: 176	20799968	Unspecified
bta-mir-328	MIMAT0009287	SLC6A13	523784	Predicted miRanda Score: 179	20799968	Unspecified
bta-mir-328	MIMAT0009287	SLC7A8	536818	Predicted miRanda Score: 174	20799968	Unspecified
bta-mir-328	MIMAT0009287	SLC9A3R2	768005	Predicted miRanda Score: 175	20799968	Unspecified
bta-mir-328	MIMAT0009287	SMG9	615492	Predicted miRanda Score: 163	20799968	Unspecified
bta-mir-328	MIMAT0009287	SPSB1	5044072	Predicted miRanda Score: 184	20799968	Unspecified
bta-mir-328	MIMAT0009287	SPSB4	512922	Predicted miRanda Score: 162	20799968	Unspecified
bta-mir-328	MIMAT0009287	STXBP1	282378	Predicted miRanda Score: 172	20799968	Unspecified
bta-mir-328	MIMAT0009287	TBC1D4	534649	Predicted miRanda Score: 178	20799968	Unspecified
bta-mir-328	MIMAT0009287	TEAD3	513466	Predicted miRanda Score: 171	20799968	Unspecified
bta-mir-328	MIMAT0009287	TEX261	514869	Predicted miRanda Score: 173	20799968	Unspecified
bta-mir-328	MIMAT0009287	TFEB	510032	Predicted miRanda Score: 172	20799968	Unspecified
bta-mir-328	MIMAT0009287	TM6SF2	515889	Predicted miRanda Score: 171	20799968	Unspecified
bta-mir-328	MIMAT0009287	TMED4	508729	Predicted miRanda Score: 168	20799968	Unspecified
bta-mir-328	MIMAT0009287	TMEM119	510926	Predicted miRanda Score: 168	20799968	Unspecified
bta-mir-328	MIMAT0009287	TMEM143	505862	Predicted miRanda Score: 172	20799968	Unspecified
bta-mir-328	MIMAT0009287	TNF	280943	Predicted miRanda Score: 165	20799968	Unspecified
bta-mir-328	MIMAT0009287	TNK2	280710	Predicted miRanda Score: 162	20799968	Unspecified
bta-mir-328	MIMAT0009287	Tom40B	505393	Predicted miRanda Score: 180	20799968	Unspecified
bta-mir-328	MIMAT0009287	TXN2	281557	Predicted miRanda Score: 176	20799968	Unspecified
bta-mir-328	MIMAT0009287	UBE4B	520833	Predicted miRanda Score: 162	20799968	Unspecified
bta-mir-328	MIMAT0009287	UBR7	505130	Predicted miRanda Score: 174	20799968	Unspecified
bta-mir-328	MIMAT0009287	UBTD1	506002	Predicted miRanda Score: 172	20799968	Unspecified
bta-mir-328	MIMAT0009287	UGT3A1	537188	Predicted miRanda Score: 160	20799968	Unspecified
bta-mir-328	MIMAT0009287	USB1	510934	Predicted miRanda Score: 330	20799968	Unspecified
bta-mir-328	MIMAT0009287	USP22	509694	Predicted miRanda Score: 160	20799968	Unspecified
bta-mir-328	MIMAT0009287	WFIKKN2	531979	Predicted miRanda Score: 174	20799968	Unspecified
bta-mir-328	MIMAT0009287	ZC3H10	507466	Predicted miRanda Score: 167	20799968	Unspecified
bta-mir-328	MIMAT0009287	ZGPAT	510866	Predicted miRanda Score: 168	20799968	Unspecified
bta-mir-328	MIMAT0009287	ZNF23	532079	Predicted miRanda Score: 172	20799968	Unspecified
bta-mir-328	MIMAT0009287	ZNF423	508025	Predicted miRanda Score: 174	20799968	Unspecified
bta-mir-328	MIMAT0009287	ZNF710		Predicted miRanda Score: 171	20799968	Unspecified
bta-mir-328	MIMAT0009287	PPP1CA	516175	Predicted miRanda Score: 175	20799968	Unspecified
bta-mir-485	MIMAT0009328	ABCB8	511548	Predicted miRanda Score: 333	20799968	Unspecified
bta-mir-485	MIMAT0009328	ABR	515556	Predicted miRanda Score: 339	20799968	Unspecified
bta-mir-485	MIMAT0009328	ADAMTS15	514927	Predicted miRanda Score: 171	20799968	Unspecified
bta-mir-485	MIMAT0009328	ADCY7	281603	Predicted miRanda Score: 171	20799968	Unspecified
bta-mir-485	MIMAT0009328	ADGRF2	539131	Predicted miRanda Score: 165	20799968	Unspecified
bta-mir-485	MIMAT0009328	ALPL	280994	Predicted miRanda Score: 177	20799968	Unspecified
bta-mir-485	MIMAT0009328	AQP5	782368	Predicted miRanda Score: 169	20799968	Unspecified
bta-mir-485	MIMAT0009328	AREL1	539472	Predicted miRanda Score: 168	20799968	Unspecified
bta-mir-485	MIMAT0009328	ARHGAP4	100124430	Predicted miRanda Score: 167	20799968	Unspecified
bta-mir-485	MIMAT0009328	ARRDC1	786098	Predicted miRanda Score: 174	20799968	Unspecified
bta-mir-485	MIMAT0009328	ASCC2	505503	Predicted miRanda Score: 164	20799968	Unspecified
bta-mir-485	MIMAT0009328	BATF3	535008	Predicted miRanda Score: 170	20799968	Unspecified
bta-mir-485	MIMAT0009328	BCAP31	533949	Predicted miRanda Score: 168	20799968	Unspecified
bta-mir-485	MIMAT0009328	BPIFC	516784	Predicted miRanda Score: 167	20799968	Unspecified
bta-mir-485	MIMAT0009328	C16orf5	510242	Predicted miRanda Score: 165	20799968	Unspecified
bta-mir-485	MIMAT0009328	C17orf62	618343	Predicted miRanda Score: 161	20799968	Unspecified
bta-mir-485	MIMAT0009328	C1orf159	509263	Predicted miRanda Score: 518	20799968	Unspecified
bta-mir-485	MIMAT0009328	CACNG4	519331	Predicted miRanda Score: 170	20799968	Unspecified
bta-mir-485	MIMAT0009328	CALM1	6170953	Predicted miRanda Score: 171	20799968	Unspecified
bta-mir-485	MIMAT0009328	CDC25A	520188	Predicted miRanda Score: 167	20799968	Unspecified
bta-mir-485	MIMAT0009328	CDK16	613810	Predicted miRanda Score: 169	20799968	Unspecified
bta-mir-485	MIMAT0009328	CLCN6	520210	Predicted miRanda Score: 169	20799968	Unspecified
bta-mir-485	MIMAT0009328	CMTM7	532269	Predicted miRanda Score: 171	20799968	Unspecified
bta-mir-485	MIMAT0009328	COX8A	783202	Predicted miRanda Score: 177	20799968	Unspecified
bta-mir-485	MIMAT0009328	DNM2	511691	Predicted miRanda Score: 186	20799968	Unspecified
bta-mir-485	MIMAT0009328	DOLPP1	504908	Predicted miRanda Score: 162	20799968	Unspecified
bta-mir-485	MIMAT0009328	DPCD	516908	Predicted miRanda Score: 170	20799968	Unspecified
bta-mir-485	MIMAT0009328	EFHD2	514259	Predicted miRanda Score: 172	20799968	Unspecified
bta-mir-485	MIMAT0009328	EHD3	510183	Predicted miRanda Score: 166	20799968	Unspecified
bta-mir-485	MIMAT0009328	ERGIC3	509546	Predicted miRanda Score: 160	20799968	Unspecified
bta-mir-485	MIMAT0009328	EVI5L	536625	Predicted miRanda Score: 161	20799968	Unspecified
bta-mir-485	MIMAT0009328	FAM185A	531996	Predicted miRanda Score: 173	20799968	Unspecified
bta-mir-485	MIMAT0009328	FES	507304	Predicted miRanda Score: 170	20799968	Unspecified
bta-mir-485	MIMAT0009328	FMNL1	788992	Predicted miRanda Score: 165	20799968	Unspecified
bta-mir-485	MIMAT0009328	FOSL2	509889	Predicted miRanda Score: 166	20799968	Unspecified
bta-mir-485	MIMAT0009328	FOXA3	503622	Predicted miRanda Score: 163	20799968	Unspecified
bta-mir-485	MIMAT0009328	FOXC2	507300	Predicted miRanda Score: 163	20799968	Unspecified
bta-mir-485	MIMAT0009328	GALNT16	526331	Predicted miRanda Score: 168	20799968	Unspecified
bta-mir-485	MIMAT0009328	GMPPA	504889	Predicted miRanda Score: 170	20799968	Unspecified
bta-mir-485	MIMAT0009328	GNA15	532029	Predicted miRanda Score: 171	20799968	Unspecified
bta-mir-485	MIMAT0009328	GPAM	497202	Predicted miRanda Score: 173	20799968	Unspecified
bta-mir-485	MIMAT0009328	GRAMD3	505627	Predicted miRanda Score: 162	20799968	Unspecified
bta-mir-485	MIMAT0009328	HDAC10	510654	Predicted miRanda Score: 168	20799968	Unspecified
bta-mir-485	MIMAT0009328	HMGXB3	509419	Predicted miRanda Score: 181	20799968	Unspecified
bta-mir-485	MIMAT0009328	IGF2	281240	Predicted miRanda Score: 174	20799968	Unspecified
bta-mir-485	MIMAT0009328	IL27RA	514529	Predicted miRanda Score: 170	20799968	Unspecified
bta-mir-485	MIMAT0009328	ITGA3	508490	Predicted miRanda Score: 171	20799968	Unspecified
bta-mir-485	MIMAT0009328	JAM3	513412	Predicted miRanda Score: 176	20799968	Unspecified
bta-mir-485	MIMAT0009328	KCTD5	100125308	Predicted miRanda Score: 170	20799968	Unspecified
bta-mir-485	MIMAT0009328	KIAA1147	506984	Predicted miRanda Score: 187	20799968	Unspecified
bta-mir-485	MIMAT0009328	LBH	616148	Predicted miRanda Score: 165	20799968	Unspecified
bta-mir-485	MIMAT0009328	LIMS2	515401	Predicted miRanda Score: 170	20799968	Unspecified
bta-mir-485	MIMAT0009328	LRBA	524279	Predicted miRanda Score: 166	20799968	Unspecified
bta-mir-485	MIMAT0009328	LTBR	504653	Predicted miRanda Score: 172	20799968	Unspecified
bta-mir-485	MIMAT0009328	MEN1	539431	Predicted miRanda Score: 162	20799968	Unspecified
bta-mir-485	MIMAT0009328	MGEA5	538561	Predicted miRanda Score: 178	20799968	Unspecified
bta-mir-485	MIMAT0009328	MGRN1	616130	Predicted miRanda Score: 164	20799968	Unspecified
bta-mir-485	MIMAT0009328	MGRN1	616130	Predicted miRanda Score: 164	20799968	Unspecified
bta-mir-485	MIMAT0009328	MMP17	513072	Predicted miRanda Score: 173	20799968	Unspecified
bta-mir-485	MIMAT0009328	MON1B	510379	Predicted miRanda Score: 160	20799968	Unspecified
bta-mir-485	MIMAT0009328	MTPN	541099	Predicted miRanda Score: 182	20799968	Unspecified
bta-mir-485	MIMAT0009328	MXRA8	522392	Predicted miRanda Score: 173	20799968	Unspecified
bta-mir-485	MIMAT0009328	NECAP2	509439	Predicted miRanda Score: 172	20799968	Unspecified
bta-mir-485	MIMAT0009328	NISCH	100336473	Predicted miRanda Score: 169	20799968	Unspecified
bta-mir-485	MIMAT0009328	OVOL1	513727	Predicted miRanda Score: 178	20799968	Unspecified
bta-mir-485	MIMAT0009328	P2RX3	530468	Predicted miRanda Score: 163	20799968	Unspecified
bta-mir-485	MIMAT0009328	P4HA2	507327	Predicted miRanda Score: 165	20799968	Unspecified
bta-mir-485	MIMAT0009328	PAK1	533729	Predicted miRanda Score: 172	20799968	Unspecified
bta-mir-485	MIMAT0009328	PAQR4	507075	Predicted miRanda Score: 175	20799968	Unspecified
bta-mir-485	MIMAT0009328	PCYT2	510274	Predicted miRanda Score: 167	20799968	Unspecified
bta-mir-485	MIMAT0009328	PHOSPHO1	524639	Predicted miRanda Score: 165	20799968	Unspecified
bta-mir-485	MIMAT0009328	PHYHIP	616243	Predicted miRanda Score: 172	20799968	Unspecified
bta-mir-485	MIMAT0009328	PTBP1	282018	Predicted miRanda Score: 162	20799968	Unspecified
bta-mir-485	MIMAT0009328	PYCR1	539606	Predicted miRanda Score: 179	20799968	Unspecified
bta-mir-485	MIMAT0009328	RAB11B	532723	Predicted miRanda Score: 181	20799968	Unspecified
bta-mir-485	MIMAT0009328	RAB18	511160	Predicted miRanda Score: 166	20799968	Unspecified
bta-mir-485	MIMAT0009328	RASD2	527921	Predicted miRanda Score: 167	20799968	Unspecified
bta-mir-485	MIMAT0009328	RCN3	522073	Predicted miRanda Score: 176	20799968	Unspecified
bta-mir-485	MIMAT0009328	REEP6	522480	Predicted miRanda Score: 161	20799968	Unspecified
bta-mir-485	MIMAT0009328	RELL2	529327	Predicted miRanda Score: 175	20799968	Unspecified
bta-mir-485	MIMAT0009328	RHBDD1	533985	Predicted miRanda Score: 173	20799968	Unspecified
bta-mir-485	MIMAT0009328	RTCB	525106	Predicted miRanda Score: 176	20799968	Unspecified
bta-mir-485	MIMAT0009328	RUNDC3A	614322	Predicted miRanda Score: 166	20799968	Unspecified
bta-mir-485	MIMAT0009328	SARM1	536256	Predicted miRanda Score: 171	20799968	Unspecified
bta-mir-485	MIMAT0009328	SGCA	541308	Predicted miRanda Score: 168	20799968	Unspecified
bta-mir-485	MIMAT0009328	SIGLEC5	1003004781	Predicted miRanda Score: 167	20799968	Unspecified
bta-mir-485	MIMAT0009328	SLC12A5	510157	Predicted miRanda Score: 166	20799968	Unspecified
bta-mir-485	MIMAT0009328	SLC13A2	505069	Predicted miRanda Score: 171	20799968	Unspecified
bta-mir-485	MIMAT0009328	SLC35C2		Predicted miRanda Score: 166	20799968	Unspecified
bta-mir-485	MIMAT0009328	SLC39A11	615681	Predicted miRanda Score: 174	20799968	Unspecified
bta-mir-485	MIMAT0009328	SLC39A9	539399	Predicted miRanda Score: 184	20799968	Unspecified
bta-mir-485	MIMAT0009328	SMO	539308	Predicted miRanda Score: 181	20799968	Unspecified
bta-mir-485	MIMAT0009328	SPEN	513692	Predicted miRanda Score: 181	20799968	Unspecified
bta-mir-485	MIMAT0009328	SPN	614645	Predicted miRanda Score: 178	20799968	Unspecified
bta-mir-485	MIMAT0009328	SRD5A1	614612	Predicted miRanda Score: 161	20799968	Unspecified
bta-mir-485	MIMAT0009328	ST3GAL3		Predicted miRanda Score: 178	20799968	Unspecified
bta-mir-485	MIMAT0009328	STAC3	518234	Predicted miRanda Score: 168	20799968	Unspecified
bta-mir-485	MIMAT0009328	STAT3	508541	Predicted miRanda Score: 171	20799968	Unspecified
bta-mir-485	MIMAT0009328	STXBP1	282378	Predicted miRanda Score: 176	20799968	Unspecified
bta-mir-485	MIMAT0009328	SUSD4	508637	Predicted miRanda Score: 178	20799968	Unspecified
bta-mir-485	MIMAT0009328	TAL1	518657	Predicted miRanda Score: 168	20799968	Unspecified
bta-mir-485	MIMAT0009328	TBC1D14	618286	Predicted miRanda Score: 169	20799968	Unspecified
bta-mir-485	MIMAT0009328	TIMM21	614633	Predicted miRanda Score: 170	20799968	Unspecified
bta-mir-485	MIMAT0009328	TLCD1	100125601	Predicted miRanda Score: 174	20799968	Unspecified
bta-mir-485	MIMAT0009328	TMCC3	509239	Predicted miRanda Score: 177	20799968	Unspecified
bta-mir-485	MIMAT0009328	TMEM214	514683	Predicted miRanda Score: 167	20799968	Unspecified
bta-mir-485	MIMAT0009328	TMPRSS2	511037	Predicted miRanda Score: 171	20799968	Unspecified
bta-mir-485	MIMAT0009328	TNFRSF25	783432	Predicted miRanda Score: 169	20799968	Unspecified
bta-mir-485	MIMAT0009328	TNS1	286798	Predicted miRanda Score: 169	20799968	Unspecified
bta-mir-485	MIMAT0009328	TRABD		Predicted miRanda Score: 167	20799968	Unspecified
bta-mir-485	MIMAT0009328	TSEN2	515511	Predicted miRanda Score: 171	20799968	Unspecified
bta-mir-485	MIMAT0009328	TTC17	512239	Predicted miRanda Score: 175	20799968	Unspecified
bta-mir-485	MIMAT0009328	TTLL12	511319	Predicted miRanda Score: 164	20799968	Unspecified
bta-mir-485	MIMAT0009328	TYK2	512484	Predicted miRanda Score: 166	20799968	Unspecified
bta-mir-485	MIMAT0009328	UBAC1	613652	Predicted miRanda Score: 162	20799968	Unspecified
bta-mir-485	MIMAT0009328	VAPB	326580	Predicted miRanda Score: 176	20799968	Unspecified
bta-mir-485	MIMAT0009328	VMA21	613674	Predicted miRanda Score: 177	20799968	Unspecified
bta-mir-485	MIMAT0009328	WDR48	618860	Predicted miRanda Score: 181	20799968	Unspecified
bta-mir-485	MIMAT0009328	WDR92	540032	Predicted miRanda Score: 170	20799968	Unspecified
bta-mir-485	MIMAT0009328	ZNF259	504523	Predicted miRanda Score: 174	20799968	Unspecified
bta-mir-505	MIMAT0009341	CEP170	529230	Predicted miRanda Score: 187	20799968	Unspecified
bta-mir-505	MIMAT0009341	GUCA1B	286851	Predicted miRanda Score: 176	20799968	Unspecified
bta-mir-505	MIMAT0009341	KCTD5	100125308	Predicted miRanda Score: 167	20799968	Unspecified
bta-mir-505	MIMAT0009341	MTF1	509960	Predicted miRanda Score: 186	20799968	Unspecified
bta-mir-92a	MIMAT0009383	COL27A1		Predicted miRanda Score: 170	20799968	Unspecified
bta-mir-92a	MIMAT0009383	CREB3L2	785086	Predicted miRanda Score: 177	20799968	Unspecified
bta-mir-92a	MIMAT0009383	KCNC4	540768	Predicted miRanda Score: 175	20799968	Unspecified
bta-mir-92a	MIMAT0009383	MVK	505792	Predicted miRanda Score: 178	20799968	Unspecified
bta-mir-92a	MIMAT0009383	NKPD1	789234	Predicted miRanda Score: 176	20799968	Unspecified
bta-mir-92a	MIMAT0009383	SERTAD3	767935	Predicted miRanda Score: 183	20799968	Unspecified
bta-mir-92a	MIMAT0009383	SLC38A7	513110	Predicted miRanda Score: 178	20799968	Unspecified
bta-mir-92a	MIMAT0009383	SPSB1	5044072	Predicted miRanda Score: 162	20799968	Unspecified
bta-mir-92a	MIMAT0009383	TCF21	510873	Predicted miRanda Score: 171	20799968	Unspecified
bta-mir-92a	MIMAT0009383	TMEM125	509101	Predicted miRanda Score: 177	20799968	Unspecified
bta-mir-92a	MIMAT0009383	TPRG1L	616333	Predicted miRanda Score: 184	20799968	Unspecified
bta-mir-92b	MIMAT0009384	COL27A1		Predicted miRanda Score: 174	20799968	Unspecified
bta-mir-92b	MIMAT0009384	GRAMD1B	517332	Predicted miRanda Score: 165	20799968	Unspecified
bta-mir-92b	MIMAT0009384	HOXA9		Predicted miRanda Score: 168	20799968	Unspecified
bta-mir-92b	MIMAT0009384	KCNC4	540768	Predicted miRanda Score: 179	20799968	Unspecified
bta-mir-92b	MIMAT0009384	KIF3B	508404	Predicted miRanda Score: 176	20799968	Unspecified
bta-mir-92b	MIMAT0009384	LRCH4	527134	Predicted miRanda Score: 162	20799968	Unspecified
bta-mir-92b	MIMAT0009384	MAPK8	539941	Predicted miRanda Score: 178	20799968	Unspecified
bta-mir-92b	MIMAT0009384	MVK	505792	Predicted miRanda Score: 182	20799968	Unspecified
bta-mir-92b	MIMAT0009384	NKPD1	789234	Predicted miRanda Score: 168	20799968	Unspecified
bta-mir-92b	MIMAT0009384	NUDT7	504826	Predicted miRanda Score: 170	20799968	Unspecified
bta-mir-92b	MIMAT0009384	PCMTD1	521261	Predicted miRanda Score: 167	20799968	Unspecified
bta-mir-92b	MIMAT0009384	SERTAD3	767935	Predicted miRanda Score: 183	20799968	Unspecified
bta-mir-92b	MIMAT0009384	TPRG1L	616333	Predicted miRanda Score: 184	20799968	Unspecified
bta-mir-1306	MIMAT0009974	ABR	515556	Predicted miRanda Score: 161	20799968	Unspecified
bta-mir-1306	MIMAT0009974	ACP2	535407	Predicted miRanda Score: 162	20799968	Unspecified
bta-mir-1306	MIMAT0009974	ACTB	280979	Predicted miRanda Score: 160	20799968	Unspecified
bta-mir-1306	MIMAT0009974	ACTN1	524770	Predicted miRanda Score: 166	20799968	Unspecified
bta-mir-1306	MIMAT0009974	ADPRHL2	521650	Predicted miRanda Score: 161	20799968	Unspecified
bta-mir-1306	MIMAT0009974	AHSG	280988	Predicted miRanda Score: 162	20799968	Unspecified
bta-mir-1306	MIMAT0009974	ALDH4A1	100126042	Predicted miRanda Score: 163	20799968	Unspecified
bta-mir-1306	MIMAT0009974	ANKRD35	514513	Predicted miRanda Score: 167	20799968	Unspecified
bta-mir-1306	MIMAT0009974	ARF5	511918	Predicted miRanda Score: 163	20799968	Unspecified
bta-mir-1306	MIMAT0009974	ARMC7	613424	Predicted miRanda Score: 161	20799968	Unspecified
bta-mir-1306	MIMAT0009974	ARSA	505514	Predicted miRanda Score: 163	20799968	Unspecified
bta-mir-1306	MIMAT0009974	ATF6B	513928	Predicted miRanda Score: 170	20799968	Unspecified
bta-mir-1306	MIMAT0009974	ATP1A2	515161	Predicted miRanda Score: 163	20799968	Unspecified
bta-mir-1306	MIMAT0009974	BAZ2A	509799	Predicted miRanda Score: 179	20799968	Unspecified
bta-mir-1306	MIMAT0009974	BCDIN3		Predicted miRanda Score: 162	20799968	Unspecified
bta-mir-1306	MIMAT0009974	BCL2L2	767601	Predicted miRanda Score: 334	20799968	Unspecified
bta-mir-1306	MIMAT0009974	BCL2L2-PABPN1	282298	Predicted miRanda Score: 160	20799968	Unspecified
bta-mir-1306	MIMAT0009974	BCO1	534696	Predicted miRanda Score: 161	20799968	Unspecified
bta-mir-1306	MIMAT0009974	BLVRA	504596	Predicted miRanda Score: 160	20799968	Unspecified
bta-mir-1306	MIMAT0009974	BYSL	514128	Predicted miRanda Score: 165	20799968	Unspecified
bta-mir-1306	MIMAT0009974	C1orf109	508021	Predicted miRanda Score: 163	20799968	Unspecified
bta-mir-1306	MIMAT0009974	C1orf189	504348	Predicted miRanda Score: 167	20799968	Unspecified
bta-mir-1306	MIMAT0009974	CACNG1	781184	Predicted miRanda Score: 165	20799968	Unspecified
bta-mir-1306	MIMAT0009974	CAMK2A	530719	Predicted miRanda Score: 165	20799968	Unspecified
bta-mir-1306	MIMAT0009974	CAMSAP2		Predicted miRanda Score: 171	20799968	Unspecified
bta-mir-1306	MIMAT0009974	CAPN11	527966	Predicted miRanda Score: 160	20799968	Unspecified
bta-mir-1306	MIMAT0009974	CAPN6	539360	Predicted miRanda Score: 171	20799968	Unspecified
bta-mir-1306	MIMAT0009974	CASP9	100140945	Predicted miRanda Score: 170	20799968	Unspecified
bta-mir-1306	MIMAT0009974	CCDC69	529878	Predicted miRanda Score: 167	20799968	Unspecified
bta-mir-1306	MIMAT0009974	CCDC86	540913	Predicted miRanda Score: 340	20799968	Unspecified
bta-mir-1306	MIMAT0009974	CDIPT	515135	Predicted miRanda Score: 166	20799968	Unspecified
bta-mir-1306	MIMAT0009974	CMTM4	540247	Predicted miRanda Score: 161	20799968	Unspecified
bta-mir-1306	MIMAT0009974	CYB5R3	515773	Predicted miRanda Score: 165	20799968	Unspecified
bta-mir-1306	MIMAT0009974	DCLK3		Predicted miRanda Score: 164	20799968	Unspecified
bta-mir-1306	MIMAT0009974	DCPS	282640	Predicted miRanda Score: 341	20799968	Unspecified
bta-mir-1306	MIMAT0009974	DDB1	511951	Predicted miRanda Score: 163	20799968	Unspecified
bta-mir-1306	MIMAT0009974	DGKD	513389	Predicted miRanda Score: 170	20799968	Unspecified
bta-mir-1306	MIMAT0009974	DHCR7	514745	Predicted miRanda Score: 161	20799968	Unspecified
bta-mir-1306	MIMAT0009974	DIRAS2	538667	Predicted miRanda Score: 163	20799968	Unspecified
bta-mir-1306	MIMAT0009974	DNAJC16	514510	Predicted miRanda Score: 162	20799968	Unspecified
bta-mir-1306	MIMAT0009974	DPT	504963	Predicted miRanda Score: 161	20799968	Unspecified
bta-mir-1306	MIMAT0009974	DRD2	281126	Predicted miRanda Score: 163	20799968	Unspecified
bta-mir-1306	MIMAT0009974	DSCR3	507647	Predicted miRanda Score: 161	20799968	Unspecified
bta-mir-1306	MIMAT0009974	DUSP9	614306	Predicted miRanda Score: 162	20799968	Unspecified
bta-mir-1306	MIMAT0009974	FBXW9	532538	Predicted miRanda Score: 164	20799968	Unspecified
bta-mir-1306	MIMAT0009974	FKBP6	537921	Predicted miRanda Score: 168	20799968	Unspecified
bta-mir-1306	MIMAT0009974	GDI1	281188	Predicted miRanda Score: 165	20799968	Unspecified
bta-mir-1306	MIMAT0009974	GIPC1	519617	Predicted miRanda Score: 168	20799968	Unspecified
bta-mir-1306	MIMAT0009974	GNG7	618399	Predicted miRanda Score: 173	20799968	Unspecified
bta-mir-1306	MIMAT0009974	GOLGA7B	767832	Predicted miRanda Score: 163	20799968	Unspecified
bta-mir-1306	MIMAT0009974	GRASP	507181	Predicted miRanda Score: 164	20799968	Unspecified
bta-mir-1306	MIMAT0009974	H2AFJ	618489	Predicted miRanda Score: 162	20799968	Unspecified
bta-mir-1306	MIMAT0009974	HAUS7	614404	Predicted miRanda Score: 161	20799968	Unspecified
bta-mir-1306	MIMAT0009974	HIST2H2BE	537985	Predicted miRanda Score: 171	20799968	Unspecified
bta-mir-1306	MIMAT0009974	HK1	280817	Predicted miRanda Score: 174	20799968	Unspecified
bta-mir-1306	MIMAT0009974	IFNAR2	282258	Predicted miRanda Score: 164	20799968	Unspecified
bta-mir-1306	MIMAT0009974	IGFBP4	282262	Predicted miRanda Score: 160	20799968	Unspecified
bta-mir-1306	MIMAT0009974	KIAA0100	517133	Predicted miRanda Score: 172	20799968	Unspecified
bta-mir-1306	MIMAT0009974	LBH	616148	Predicted miRanda Score: 164	20799968	Unspecified
bta-mir-1306	MIMAT0009974	LHX3	539213	Predicted miRanda Score: 165	20799968	Unspecified
bta-mir-1306	MIMAT0009974	LOC616319	616319	Predicted miRanda Score: 184	20799968	Unspecified
bta-mir-1306	MIMAT0009974	LOC618633	618633	Predicted miRanda Score: 171	20799968	Unspecified
bta-mir-1306	MIMAT0009974	LOC781977	781977	Predicted miRanda Score: 167	20799968	Unspecified
bta-mir-1306	MIMAT0009974	LRRC3	506054	Predicted miRanda Score: 162	20799968	Unspecified
bta-mir-1306	MIMAT0009974	MAPK3	531391	Predicted miRanda Score: 161	20799968	Unspecified
bta-mir-1306	MIMAT0009974	MEF2D	100336730	Predicted miRanda Score: 162	20799968	Unspecified
bta-mir-1306	MIMAT0009974	MID1IP1	615572	Predicted miRanda Score: 160	20799968	Unspecified
bta-mir-1306	MIMAT0009974	MMP9	282871	Predicted miRanda Score: 161	20799968	Unspecified
bta-mir-1306	MIMAT0009974	MPP2	509346	Predicted miRanda Score: 174	20799968	Unspecified
bta-mir-1306	MIMAT0009974	MRC2	529049	Predicted miRanda Score: 165	20799968	Unspecified
bta-mir-1306	MIMAT0009974	MRO	524917	Predicted miRanda Score: 165	20799968	Unspecified
bta-mir-1306	MIMAT0009974	MRPL54	511926	Predicted miRanda Score: 164	20799968	Unspecified
bta-mir-1306	MIMAT0009974	MTA2	515389	Predicted miRanda Score: 161	20799968	Unspecified
bta-mir-1306	MIMAT0009974	NAIF1	510689	Predicted miRanda Score: 164	20799968	Unspecified
bta-mir-1306	MIMAT0009974	NCDN	505994	Predicted miRanda Score: 164	20799968	Unspecified
bta-mir-1306	MIMAT0009974	NCKIPSD	516941	Predicted miRanda Score: 176	20799968	Unspecified
bta-mir-1306	MIMAT0009974	NECTIN4	507718	Predicted miRanda Score: 168	20799968	Unspecified
bta-mir-1306	MIMAT0009974	NR4A3	528877	Predicted miRanda Score: 161	20799968	Unspecified
bta-mir-1306	MIMAT0009974	NRAS	506322	Predicted miRanda Score: 164	20799968	Unspecified
bta-mir-1306	MIMAT0009974	NUMBL	510973	Predicted miRanda Score: 168	20799968	Unspecified
bta-mir-1306	MIMAT0009974	PAQR3	534876	Predicted miRanda Score: 163	20799968	Unspecified
bta-mir-1306	MIMAT0009974	PAQR6	516498	Predicted miRanda Score: 167	20799968	Unspecified
bta-mir-1306	MIMAT0009974	PEA15	510586	Predicted miRanda Score: 166	20799968	Unspecified
bta-mir-1306	MIMAT0009974	PFKFB3	407183	Predicted miRanda Score: 164	20799968	Unspecified
bta-mir-1306	MIMAT0009974	PHF13	540889	Predicted miRanda Score: 177	20799968	Unspecified
bta-mir-1306	MIMAT0009974	PLA2G15	282271	Predicted miRanda Score: 160	20799968	Unspecified
bta-mir-1306	MIMAT0009974	PLA2G2F	541294	Predicted miRanda Score: 167	20799968	Unspecified
bta-mir-1306	MIMAT0009974	PPIP5K2	780855	Predicted miRanda Score: 161	20799968	Unspecified
bta-mir-1306	MIMAT0009974	PROCR	282005	Predicted miRanda Score: 163	20799968	Unspecified
bta-mir-1306	MIMAT0009974	PROSAPIP1	512397	Predicted miRanda Score: 172	20799968	Unspecified
bta-mir-1306	MIMAT0009974	PRR15L	616622	Predicted miRanda Score: 162	20799968	Unspecified
bta-mir-1306	MIMAT0009974	PTBP1	282018	Predicted miRanda Score: 161	20799968	Unspecified
bta-mir-1306	MIMAT0009974	RAB3B	282030	Predicted miRanda Score: 165	20799968	Unspecified
bta-mir-1306	MIMAT0009974	RAB6B	526526	Predicted miRanda Score: 162	20799968	Unspecified
bta-mir-1306	MIMAT0009974	RGS16	282035	Predicted miRanda Score: 162	20799968	Unspecified
bta-mir-1306	MIMAT0009974	RNF185	524459	Predicted miRanda Score: 161	20799968	Unspecified
bta-mir-1306	MIMAT0009974	RNF220	616005	Predicted miRanda Score: 160	20799968	Unspecified
bta-mir-1306	MIMAT0009974	RRN3	515964	Predicted miRanda Score: 162	20799968	Unspecified
bta-mir-1306	MIMAT0009974	RXRB	504943	Predicted miRanda Score: 163	20799968	Unspecified
bta-mir-1306	MIMAT0009974	SECTM1	781977	Predicted miRanda Score: 167	20799968	Unspecified
bta-mir-1306	MIMAT0009974	SEPN1	616379	Predicted miRanda Score: 163	20799968	Unspecified
bta-mir-1306	MIMAT0009974	SFTPC	282071	Predicted miRanda Score: 162	20799968	Unspecified
bta-mir-1306	MIMAT0009974	SFXN3	511755	Predicted miRanda Score: 165	20799968	Unspecified
bta-mir-1306	MIMAT0009974	SLC1A4	326577	Predicted miRanda Score: 161	20799968	Unspecified
bta-mir-1306	MIMAT0009974	SLC31A1	518976	Predicted miRanda Score: 164	20799968	Unspecified
bta-mir-1306	MIMAT0009974	SLC39A3	505294	Predicted miRanda Score: 164	20799968	Unspecified
bta-mir-1306	MIMAT0009974	SMG6	516411	Predicted miRanda Score: 176	20799968	Unspecified
bta-mir-1306	MIMAT0009974	STK38L	514787	Predicted miRanda Score: 162	20799968	Unspecified
bta-mir-1306	MIMAT0009974	STOML2	510324	Predicted miRanda Score: 168	20799968	Unspecified
bta-mir-1306	MIMAT0009974	SVOP	510256	Predicted miRanda Score: 163	20799968	Unspecified
bta-mir-1306	MIMAT0009974	TBC1D22A	618784	Predicted miRanda Score: 163	20799968	Unspecified
bta-mir-1306	MIMAT0009974	TMPRSS6	614844	Predicted miRanda Score: 160	20799968	Unspecified
bta-mir-1306	MIMAT0009974	TOB2	507934	Predicted miRanda Score: 168	20799968	Unspecified
bta-mir-1306	MIMAT0009974	TRAF1	540944	Predicted miRanda Score: 163	20799968	Unspecified
bta-mir-1306	MIMAT0009974	TRAPPC6A	512261	Predicted miRanda Score: 175	20799968	Unspecified
bta-mir-1306	MIMAT0009974	TREM2	506467	Predicted miRanda Score: 171	20799968	Unspecified
bta-mir-1306	MIMAT0009974	TRIM2	538617	Predicted miRanda Score: 168	20799968	Unspecified
bta-mir-1306	MIMAT0009974	TRIM63	528912	Predicted miRanda Score: 164	20799968	Unspecified
bta-mir-1306	MIMAT0009974	TSC22D4		Predicted miRanda Score: 171	20799968	Unspecified
bta-mir-1306	MIMAT0009974	TTC19	789903	Predicted miRanda Score: 161	20799968	Unspecified
bta-mir-1306	MIMAT0009974	TYRO3	788224	Predicted miRanda Score: 167	20799968	Unspecified
bta-mir-1306	MIMAT0009974	UBE2V2	286803	Predicted miRanda Score: 176	20799968	Unspecified
bta-mir-1306	MIMAT0009974	VCL	783645	Predicted miRanda Score: 167	20799968	Unspecified
bta-mir-1306	MIMAT0009974	WASF2	504482	Predicted miRanda Score: 330	20799968	Unspecified
bta-mir-1306	MIMAT0009974	ZDHHC3	506728	Predicted miRanda Score: 172	20799968	Unspecified
bta-mir-1306	MIMAT0009974	ZNF23	532079	Predicted miRanda Score: 175	20799968	Unspecified
bta-mir-1306	MIMAT0009974	ZNRF1	509076	Predicted miRanda Score: 166	20799968	Unspecified
bta-mir-2299-3p	MIMAT0011808	ADCY7	281603	Predicted miRanda Score: 171	20799968	Unspecified
bta-mir-2299-3p	MIMAT0011808	ALG12	100125314	Predicted miRanda Score: 169	20799968	Unspecified
bta-mir-2299-3p	MIMAT0011808	AMT	280719	Predicted miRanda Score: 171	20799968	Unspecified
bta-mir-2299-3p	MIMAT0011808	ANXA2	282689	Predicted miRanda Score: 162	20799968	Unspecified
bta-mir-2299-3p	MIMAT0011808	ARG1	513608	Predicted miRanda Score: 166	20799968	Unspecified
bta-mir-2299-3p	MIMAT0011808	ATP6V0E2	505224	Predicted miRanda Score: 167	20799968	Unspecified
bta-mir-2299-3p	MIMAT0011808	ATP6V1D	404152	Predicted miRanda Score: 171	20799968	Unspecified
bta-mir-2299-3p	MIMAT0011808	ATP7B	518075	Predicted miRanda Score: 166	20799968	Unspecified
bta-mir-2299-3p	MIMAT0011808	BSP30C	618389	Predicted miRanda Score: 165	20799968	Unspecified
bta-mir-2299-3p	MIMAT0011808	C7orf26	517505	Predicted miRanda Score: 165	20799968	Unspecified
bta-mir-2299-3p	MIMAT0011808	CASR	281038	Predicted miRanda Score: 162	20799968	Unspecified
bta-mir-2299-3p	MIMAT0011808	CCDC85C	617455	Predicted miRanda Score: 501	20799968	Unspecified
bta-mir-2299-3p	MIMAT0011808	CHD2	535026	Predicted miRanda Score: 168	20799968	Unspecified
bta-mir-2299-3p	MIMAT0011808	CHMP4C	507572	Predicted miRanda Score: 179	20799968	Unspecified
bta-mir-2299-3p	MIMAT0011808	CHMP7	541288	Predicted miRanda Score: 171	20799968	Unspecified
bta-mir-2299-3p	MIMAT0011808	CISH	616753	Predicted miRanda Score: 163	20799968	Unspecified
bta-mir-2299-3p	MIMAT0011808	CLIC3	505436	Predicted miRanda Score: 161	20799968	Unspecified
bta-mir-2299-3p	MIMAT0011808	CLN3	504799	Predicted miRanda Score: 170	20799968	Unspecified
bta-mir-2299-3p	MIMAT0011808	CNDP2	512626	Predicted miRanda Score: 166	20799968	Unspecified
bta-mir-2299-3p	MIMAT0011808	COLQ	514615	Predicted miRanda Score: 168	20799968	Unspecified
bta-mir-2299-3p	MIMAT0011808	CPLX2	281711	Predicted miRanda Score: 167	20799968	Unspecified
bta-mir-2299-3p	MIMAT0011808	CRABP1	282201	Predicted miRanda Score: 172	20799968	Unspecified
bta-mir-2299-3p	MIMAT0011808	CSRP1	615329	Predicted miRanda Score: 164	20799968	Unspecified
bta-mir-2299-3p	MIMAT0011808	DCAF7	516678	Predicted miRanda Score: 163	20799968	Unspecified
bta-mir-2299-3p	MIMAT0011808	DDR1	534092	Predicted miRanda Score: 169	20799968	Unspecified
bta-mir-2299-3p	MIMAT0011808	DLX1	521806	Predicted miRanda Score: 164	20799968	Unspecified
bta-mir-2299-3p	MIMAT0011808	DNAJC16	514510	Predicted miRanda Score: 161	20799968	Unspecified
bta-mir-2299-3p	MIMAT0011808	DNM2	511691	Predicted miRanda Score: 165	20799968	Unspecified
bta-mir-2299-3p	MIMAT0011808	DOLPP1	504908	Predicted miRanda Score: 170	20799968	Unspecified
bta-mir-2299-3p	MIMAT0011808	DRC1	509524	Predicted miRanda Score: 163	20799968	Unspecified
bta-mir-2299-3p	MIMAT0011808	ELAC2	509256	Predicted miRanda Score: 177	20799968	Unspecified
bta-mir-2299-3p	MIMAT0011808	FAM73B	535315	Predicted miRanda Score: 165	20799968	Unspecified
bta-mir-2299-3p	MIMAT0011808	FBXO18	534383	Predicted miRanda Score: 162	20799968	Unspecified
bta-mir-2299-3p	MIMAT0011808	FOXA3	503622	Predicted miRanda Score: 172	20799968	Unspecified
bta-mir-2299-3p	MIMAT0011808	FUZ	528818	Predicted miRanda Score: 163	20799968	Unspecified
bta-mir-2299-3p	MIMAT0011808	FXYD7	616128	Predicted miRanda Score: 160	20799968	Unspecified
bta-mir-2299-3p	MIMAT0011808	GOSR2	506198	Predicted miRanda Score: 171	20799968	Unspecified
bta-mir-2299-3p	MIMAT0011808	GPC1	518114	Predicted miRanda Score: 330	20799968	Unspecified
bta-mir-2299-3p	MIMAT0011808	GPR183	615640	Predicted miRanda Score: 164	20799968	Unspecified
bta-mir-2299-3p	MIMAT0011808	GPR37L1	527572	Predicted miRanda Score: 162	20799968	Unspecified
bta-mir-2299-3p	MIMAT0011808	GUCD1	517135	Predicted miRanda Score: 171	20799968	Unspecified
bta-mir-2299-3p	MIMAT0011808	GUCY2F	282246	Predicted miRanda Score: 160	20799968	Unspecified
bta-mir-2299-3p	MIMAT0011808	HHIP	540830	Predicted miRanda Score: 174	20799968	Unspecified
bta-mir-2299-3p	MIMAT0011808	HMCES	530527	Predicted miRanda Score: 161	20799968	Unspecified
bta-mir-2299-3p	MIMAT0011808	HMGXB3	509419	Predicted miRanda Score: 167	20799968	Unspecified
bta-mir-2299-3p	MIMAT0011808	HSF2BP	617142	Predicted miRanda Score: 162	20799968	Unspecified
bta-mir-2299-3p	MIMAT0011808	IFFO1	506821	Predicted miRanda Score: 171	20799968	Unspecified
bta-mir-2299-3p	MIMAT0011808	INTS9	533964	Predicted miRanda Score: 162	20799968	Unspecified
bta-mir-2299-3p	MIMAT0011808	IQGAP1	104968536	Predicted miRanda Score: 164	20799968	Unspecified
bta-mir-2299-3p	MIMAT0011808	ISY1	783414	Predicted miRanda Score: 163	20799968	Unspecified
bta-mir-2299-3p	MIMAT0011808	ITM2C	539959	Predicted miRanda Score: 162	20799968	Unspecified
bta-mir-2299-3p	MIMAT0011808	JUP	445543	Predicted miRanda Score: 161	20799968	Unspecified
bta-mir-2299-3p	MIMAT0011808	KCTD7	100124502	Predicted miRanda Score: 162	20799968	Unspecified
bta-mir-2299-3p	MIMAT0011808	LFNG	516209	Predicted miRanda Score: 164	20799968	Unspecified
bta-mir-2299-3p	MIMAT0011808	LHPP	534183	Predicted miRanda Score: 168	20799968	Unspecified
bta-mir-2299-3p	MIMAT0011808	LIMK2	513539	Predicted miRanda Score: 167	20799968	Unspecified
bta-mir-2299-3p	MIMAT0011808	LLGL2	539545	Predicted miRanda Score: 166	20799968	Unspecified
bta-mir-2299-3p	MIMAT0011808	LPIN3	521637	Predicted miRanda Score: 169	20799968	Unspecified
bta-mir-2299-3p	MIMAT0011808	LRRC71	511219	Predicted miRanda Score: 162	20799968	Unspecified
bta-mir-2299-3p	MIMAT0011808	MAOA	281293	Predicted miRanda Score: 173	20799968	Unspecified
bta-mir-2299-3p	MIMAT0011808	MASP1	522347	Predicted miRanda Score: 166	20799968	Unspecified
bta-mir-2299-3p	MIMAT0011808	MAT1A	541078	Predicted miRanda Score: 162	20799968	Unspecified
bta-mir-2299-3p	MIMAT0011808	MOK	616277	Predicted miRanda Score: 170	20799968	Unspecified
bta-mir-2299-3p	MIMAT0011808	MT2	404070	Predicted miRanda Score: 160	20799968	Unspecified
bta-mir-2299-3p	MIMAT0011808	NAIF1	510689	Predicted miRanda Score: 162	20799968	Unspecified
bta-mir-2299-3p	MIMAT0011808	NAT9	514377	Predicted miRanda Score: 326	20799968	Unspecified
bta-mir-2299-3p	MIMAT0011808	NPTX1	513538	Predicted miRanda Score: 169	20799968	Unspecified
bta-mir-2299-3p	MIMAT0011808	NR1H4	540528	Predicted miRanda Score: 163	20799968	Unspecified
bta-mir-2299-3p	MIMAT0011808	PDGFB	540106	Predicted miRanda Score: 166	20799968	Unspecified
bta-mir-2299-3p	MIMAT0011808	PHACTR1	537594	Predicted miRanda Score: 162	20799968	Unspecified
bta-mir-2299-3p	MIMAT0011808	PHF19	532056	Predicted miRanda Score: 163	20799968	Unspecified
bta-mir-2299-3p	MIMAT0011808	PHF2	537728	Predicted miRanda Score: 160	20799968	Unspecified
bta-mir-2299-3p	MIMAT0011808	PITX3	512000	Predicted miRanda Score: 171	20799968	Unspecified
bta-mir-2299-3p	MIMAT0011808	PLPP7	768245	Predicted miRanda Score: 170	20799968	Unspecified
bta-mir-2299-3p	MIMAT0011808	POMT2	537054	Predicted miRanda Score: 175	20799968	Unspecified
bta-mir-2299-3p	MIMAT0011808	PPP4C	540398	Predicted miRanda Score: 166	20799968	Unspecified
bta-mir-2299-3p	MIMAT0011808	PRKAB1	534107	Predicted miRanda Score: 166	20799968	Unspecified
bta-mir-2299-3p	MIMAT0011808	PTBP1	282018	Predicted miRanda Score: 163	20799968	Unspecified
bta-mir-2299-3p	MIMAT0011808	PTDSS1	509819	Predicted miRanda Score: 163	20799968	Unspecified
bta-mir-2299-3p	MIMAT0011808	PTPN3	511010	Predicted miRanda Score: 162	20799968	Unspecified
bta-mir-2299-3p	MIMAT0011808	PUDP	617253	Predicted miRanda Score: 163	20799968	Unspecified
bta-mir-2299-3p	MIMAT0011808	PUF60	512824	Predicted miRanda Score: 168	20799968	Unspecified
bta-mir-2299-3p	MIMAT0011808	RAI1	528972	Predicted miRanda Score: 166	20799968	Unspecified
bta-mir-2299-3p	MIMAT0011808	RDH13	508082	Predicted miRanda Score: 165	20799968	Unspecified
bta-mir-2299-3p	MIMAT0011808	SCN4B	538100	Predicted miRanda Score: 332	20799968	Unspecified
bta-mir-2299-3p	MIMAT0011808	SFRP1	282068	Predicted miRanda Score: 165	20799968	Unspecified
bta-mir-2299-3p	MIMAT0011808	SFTA2	616978	Predicted miRanda Score: 181	20799968	Unspecified
bta-mir-2299-3p	MIMAT0011808	SHISA5	616861	Predicted miRanda Score: 166	20799968	Unspecified
bta-mir-2299-3p	MIMAT0011808	SLC1A5	282355	Predicted miRanda Score: 161	20799968	Unspecified
bta-mir-2299-3p	MIMAT0011808	SLC25A22	504371	Predicted miRanda Score: 167	20799968	Unspecified
bta-mir-2299-3p	MIMAT0011808	SLC25A25	527786	Predicted miRanda Score: 173	20799968	Unspecified
bta-mir-2299-3p	MIMAT0011808	SLC25A26	614713	Predicted miRanda Score: 180	20799968	Unspecified
bta-mir-2299-3p	MIMAT0011808	SLC25A39	509684	Predicted miRanda Score: 166	20799968	Unspecified
bta-mir-2299-3p	MIMAT0011808	SPATC1L	522100	Predicted miRanda Score: 163	20799968	Unspecified
bta-mir-2299-3p	MIMAT0011808	STX1A	788566	Predicted miRanda Score: 162	20799968	Unspecified
bta-mir-2299-3p	MIMAT0011808	SULT4A1	618738	Predicted miRanda Score: 168	20799968	Unspecified
bta-mir-2299-3p	MIMAT0011808	SYT3	538513	Predicted miRanda Score: 160	20799968	Unspecified
bta-mir-2299-3p	MIMAT0011808	TBC1D14	618286	Predicted miRanda Score: 325	20799968	Unspecified
bta-mir-2299-3p	MIMAT0011808	TCN2	281518	Predicted miRanda Score: 173	20799968	Unspecified
bta-mir-2299-3p	MIMAT0011808	TFAP2A	505849	Predicted miRanda Score: 170	20799968	Unspecified
bta-mir-2299-3p	MIMAT0011808	TMEM119	510926	Predicted miRanda Score: 163	20799968	Unspecified
bta-mir-2299-3p	MIMAT0011808	TMEM120B	508790	Predicted miRanda Score: 168	20799968	Unspecified
bta-mir-2299-3p	MIMAT0011808	TMEM136	520468	Predicted miRanda Score: 166	20799968	Unspecified
bta-mir-2299-3p	MIMAT0011808	TMEM181	614300	Predicted miRanda Score: 164	20799968	Unspecified
bta-mir-2299-3p	MIMAT0011808	TMUB1	539388	Predicted miRanda Score: 169	20799968	Unspecified
bta-mir-2299-3p	MIMAT0011808	TOM1L2	616315	Predicted miRanda Score: 169	20799968	Unspecified
bta-mir-2299-3p	MIMAT0011808	TPD52L2	534704	Predicted miRanda Score: 171	20799968	Unspecified
bta-mir-2299-3p	MIMAT0011808	TRAF1	540944	Predicted miRanda Score: 180	20799968	Unspecified
bta-mir-2299-3p	MIMAT0011808	TRAPPC12	615707	Predicted miRanda Score: 165	20799968	Unspecified
bta-mir-2299-3p	MIMAT0011808	TRMT61A	510283	Predicted miRanda Score: 163	20799968	Unspecified
bta-mir-2299-3p	MIMAT0011808	TSC22D1	510359	Predicted miRanda Score: 171	20799968	Unspecified
bta-mir-2299-3p	MIMAT0011808	TSPAN15	522371	Predicted miRanda Score: 165	20799968	Unspecified
bta-mir-2299-3p	MIMAT0011808	TTL	514559	Predicted miRanda Score: 161	20799968	Unspecified
bta-mir-2299-3p	MIMAT0011808	TTYH1	767943	Predicted miRanda Score: 168	20799968	Unspecified
bta-mir-2299-3p	MIMAT0011808	UBAC2	100125312	Predicted miRanda Score: 169	20799968	Unspecified
bta-mir-2299-3p	MIMAT0011808	UBE2O	789422	Predicted miRanda Score: 162	20799968	Unspecified
bta-mir-2299-3p	MIMAT0011808	UNC45A	535692	Predicted miRanda Score: 166	20799968	Unspecified
bta-mir-2299-3p	MIMAT0011808	VPS26B	614321	Predicted miRanda Score: 166	20799968	Unspecified
bta-mir-2299-3p	MIMAT0011808	ZC3H18	523958	Predicted miRanda Score: 165	20799968	Unspecified
bta-mir-2299-3p	MIMAT0011808	ZFYVE27	514383	Predicted miRanda Score: 160	20799968	Unspecified
bta-mir-2299-3p	MIMAT0011808	ZMYND19	616678	Predicted miRanda Score: 161	20799968	Unspecified
bta-mir-2299-3p	MIMAT0011808	ZNF362	508065	Predicted miRanda Score: 163	20799968	Unspecified
bta-mir-2299-3p	MIMAT0011808	ZNF579	789631	Predicted miRanda Score: 331	20799968	Unspecified
bta-mir-1343-3p	MIMAT0011840	2022-03-08	540667	Predicted miRanda Score: 170	20799968	Unspecified
bta-mir-1343-3p	MIMAT0011840	ABCD4	528646	Predicted miRanda Score: 179	20799968	Unspecified
bta-mir-1343-3p	MIMAT0011840	ACP2	535407	Predicted miRanda Score: 164	20799968	Unspecified
bta-mir-1343-3p	MIMAT0011840	ADAMTSL2	526780	Predicted miRanda Score: 169	20799968	Unspecified
bta-mir-1343-3p	MIMAT0011840	ADGRF2	539131	Predicted miRanda Score: 176	20799968	Unspecified
bta-mir-1343-3p	MIMAT0011840	AGER	280986	Predicted miRanda Score: 164	20799968	Unspecified
bta-mir-1343-3p	MIMAT0011840	AGK	514693	Predicted miRanda Score: 173	20799968	Unspecified
bta-mir-1343-3p	MIMAT0011840	AMIGO1	524284	Predicted miRanda Score: 165	20799968	Unspecified
bta-mir-1343-3p	MIMAT0011840	AMT	280719	Predicted miRanda Score: 163	20799968	Unspecified
bta-mir-1343-3p	MIMAT0011840	APMAP	535740	Predicted miRanda Score: 182	20799968	Unspecified
bta-mir-1343-3p	MIMAT0011840	AQP4	281008	Predicted miRanda Score: 168	20799968	Unspecified
bta-mir-1343-3p	MIMAT0011840	AQP8	450206	Predicted miRanda Score: 160	20799968	Unspecified
bta-mir-1343-3p	MIMAT0011840	ARRDC1	786098	Predicted miRanda Score: 170	20799968	Unspecified
bta-mir-1343-3p	MIMAT0011840	ARRDC2	523285	Predicted miRanda Score: 169	20799968	Unspecified
bta-mir-1343-3p	MIMAT0011840	ARRDC4	538517	Predicted miRanda Score: 166	20799968	Unspecified
bta-mir-1343-3p	MIMAT0011840	ASCC1	534915	Predicted miRanda Score: 162	20799968	Unspecified
bta-mir-1343-3p	MIMAT0011840	ATG13	507340	Predicted miRanda Score: 164	20799968	Unspecified
bta-mir-1343-3p	MIMAT0011840	ATG9A	540482	Predicted miRanda Score: 328	20799968	Unspecified
bta-mir-1343-3p	MIMAT0011840	ATP13A1	534369	Predicted miRanda Score: 164	20799968	Unspecified
bta-mir-1343-3p	MIMAT0011840	B3GALT4	768038	Predicted miRanda Score: 176	20799968	Unspecified
bta-mir-1343-3p	MIMAT0011840	B4GALT2	100125390	Predicted miRanda Score: 334	20799968	Unspecified
bta-mir-1343-3p	MIMAT0011840	BATF	617628	Predicted miRanda Score: 173	20799968	Unspecified
bta-mir-1343-3p	MIMAT0011840	BCAS4	617710	Predicted miRanda Score: 166	20799968	Unspecified
bta-mir-1343-3p	MIMAT0011840	BLVRA	504596	Predicted miRanda Score: 337	20799968	Unspecified
bta-mir-1343-3p	MIMAT0011840	BNIP1	614520	Predicted miRanda Score: 170	20799968	Unspecified
bta-mir-1343-3p	MIMAT0011840	C14orf180	615365	Predicted miRanda Score: 168	20799968	Unspecified
bta-mir-1343-3p	MIMAT0011840	C14orf79	512628	Predicted miRanda Score: 178	20799968	Unspecified
bta-mir-1343-3p	MIMAT0011840	C16orf45	617444	Predicted miRanda Score: 160	20799968	Unspecified
bta-mir-1343-3p	MIMAT0011840	C16orf90	767879	Predicted miRanda Score: 174	20799968	Unspecified
bta-mir-1343-3p	MIMAT0011840	C1QTNF1	511774	Predicted miRanda Score: 160	20799968	Unspecified
bta-mir-1343-3p	MIMAT0011840	C9orf142	505435	Predicted miRanda Score: 171	20799968	Unspecified
bta-mir-1343-3p	MIMAT0011840	CALM1	6170953	Predicted miRanda Score: 165	20799968	Unspecified
bta-mir-1343-3p	MIMAT0011840	CAPNS1	281664	Predicted miRanda Score: 164	20799968	Unspecified
bta-mir-1343-3p	MIMAT0011840	CARD11	515377	Predicted miRanda Score: 160	20799968	Unspecified
bta-mir-1343-3p	MIMAT0011840	CCDC58	508149	Predicted miRanda Score: 166	20799968	Unspecified
bta-mir-1343-3p	MIMAT0011840	CDC42EP4	540152	Predicted miRanda Score: 169	20799968	Unspecified
bta-mir-1343-3p	MIMAT0011840	CDX1		Predicted miRanda Score: 165	20799968	Unspecified
bta-mir-1343-3p	MIMAT0011840	CELF3	513347	Predicted miRanda Score: 162	20799968	Unspecified
bta-mir-1343-3p	MIMAT0011840	CHID1	504781	Predicted miRanda Score: 166	20799968	Unspecified
bta-mir-1343-3p	MIMAT0011840	CHMP6	510596	Predicted miRanda Score: 169	20799968	Unspecified
bta-mir-1343-3p	MIMAT0011840	CHMP7	541288	Predicted miRanda Score: 172	20799968	Unspecified
bta-mir-1343-3p	MIMAT0011840	CHP1	512662	Predicted miRanda Score: 163	20799968	Unspecified
bta-mir-1343-3p	MIMAT0011840	CLDN2	404089	Predicted miRanda Score: 168	20799968	Unspecified
bta-mir-1343-3p	MIMAT0011840	CLIC3	505436	Predicted miRanda Score: 160	20799968	Unspecified
bta-mir-1343-3p	MIMAT0011840	COL23A1		Predicted miRanda Score: 160	20799968	Unspecified
bta-mir-1343-3p	MIMAT0011840	COL27A1		Predicted miRanda Score: 171	20799968	Unspecified
bta-mir-1343-3p	MIMAT0011840	CTNND2	523661	Predicted miRanda Score: 171	20799968	Unspecified
bta-mir-1343-3p	MIMAT0011840	CXorf36	617391	Predicted miRanda Score: 171	20799968	Unspecified
bta-mir-1343-3p	MIMAT0011840	CYB561	317663	Predicted miRanda Score: 163	20799968	Unspecified
bta-mir-1343-3p	MIMAT0011840	DAPK3	525506	Predicted miRanda Score: 178	20799968	Unspecified
bta-mir-1343-3p	MIMAT0011840	DNAJC11	508137	Predicted miRanda Score: 162	20799968	Unspecified
bta-mir-1343-3p	MIMAT0011840	DNAJC5	282216	Predicted miRanda Score: 168	20799968	Unspecified
bta-mir-1343-3p	MIMAT0011840	DOK4	618756	Predicted miRanda Score: 168	20799968	Unspecified
bta-mir-1343-3p	MIMAT0011840	DPP3	510200	Predicted miRanda Score: 164	20799968	Unspecified
bta-mir-1343-3p	MIMAT0011840	DPYSL5	100126171	Predicted miRanda Score: 162	20799968	Unspecified
bta-mir-1343-3p	MIMAT0011840	ELMO2	508361	Predicted miRanda Score: 166	20799968	Unspecified
bta-mir-1343-3p	MIMAT0011840	EML2	512380	Predicted miRanda Score: 173	20799968	Unspecified
bta-mir-1343-3p	MIMAT0011840	ENO3	540303	Predicted miRanda Score: 177	20799968	Unspecified
bta-mir-1343-3p	MIMAT0011840	EVA1B	618094	Predicted miRanda Score: 167	20799968	Unspecified
bta-mir-1343-3p	MIMAT0011840	EVI5L	536625	Predicted miRanda Score: 160	20799968	Unspecified
bta-mir-1343-3p	MIMAT0011840	EXT2	281151	Predicted miRanda Score: 176	20799968	Unspecified
bta-mir-1343-3p	MIMAT0011840	EXTL1	511060	Predicted miRanda Score: 170	20799968	Unspecified
bta-mir-1343-3p	MIMAT0011840	EZH1	533087	Predicted miRanda Score: 171	20799968	Unspecified
bta-mir-1343-3p	MIMAT0011840	FAM109B	506148	Predicted miRanda Score: 166	20799968	Unspecified
bta-mir-1343-3p	MIMAT0011840	FAM19A5		Predicted miRanda Score: 170	20799968	Unspecified
bta-mir-1343-3p	MIMAT0011840	FEM1A	516550	Predicted miRanda Score: 167	20799968	Unspecified
bta-mir-1343-3p	MIMAT0011840	FMOD	281168	Predicted miRanda Score: 162	20799968	Unspecified
bta-mir-1343-3p	MIMAT0011840	FNBP1		Predicted miRanda Score: 164	20799968	Unspecified
bta-mir-1343-3p	MIMAT0011840	FNDC8	617117	Predicted miRanda Score: 167	20799968	Unspecified
bta-mir-1343-3p	MIMAT0011840	FOSB	540819	Predicted miRanda Score: 171	20799968	Unspecified
bta-mir-1343-3p	MIMAT0011840	FOXRED1	510097	Predicted miRanda Score: 177	20799968	Unspecified
bta-mir-1343-3p	MIMAT0011840	GADD45G	504939	Predicted miRanda Score: 161	20799968	Unspecified
bta-mir-1343-3p	MIMAT0011840	GALNT16	526331	Predicted miRanda Score: 162	20799968	Unspecified
bta-mir-1343-3p	MIMAT0011840	GATA2	506809	Predicted miRanda Score: 168	20799968	Unspecified
bta-mir-1343-3p	MIMAT0011840	GDPD5	532719	Predicted miRanda Score: 160	20799968	Unspecified
bta-mir-1343-3p	MIMAT0011840	GFER	618423	Predicted miRanda Score: 173	20799968	Unspecified
bta-mir-1343-3p	MIMAT0011840	GHDC	515225	Predicted miRanda Score: 170	20799968	Unspecified
bta-mir-1343-3p	MIMAT0011840	GMDS		Predicted miRanda Score: 161	20799968	Unspecified
bta-mir-1343-3p	MIMAT0011840	GMFB	615255	Predicted miRanda Score: 166	20799968	Unspecified
bta-mir-1343-3p	MIMAT0011840	GNPTG	508713	Predicted miRanda Score: 163	20799968	Unspecified
bta-mir-1343-3p	MIMAT0011840	GPAT4	511614	Predicted miRanda Score: 173	20799968	Unspecified
bta-mir-1343-3p	MIMAT0011840	GPATCH2L	509393	Predicted miRanda Score: 166	20799968	Unspecified
bta-mir-1343-3p	MIMAT0011840	GPR162	540410	Predicted miRanda Score: 161	20799968	Unspecified
bta-mir-1343-3p	MIMAT0011840	GRK1	281457	Predicted miRanda Score: 174	20799968	Unspecified
bta-mir-1343-3p	MIMAT0011840	H1F0	617975	Predicted miRanda Score: 169	20799968	Unspecified
bta-mir-1343-3p	MIMAT0011840	HAND2	781874	Predicted miRanda Score: 169	20799968	Unspecified
bta-mir-1343-3p	MIMAT0011840	HDAC10	510654	Predicted miRanda Score: 169	20799968	Unspecified
bta-mir-1343-3p	MIMAT0011840	HEPACAM	521015	Predicted miRanda Score: 175	20799968	Unspecified
bta-mir-1343-3p	MIMAT0011840	HEYL	538609	Predicted miRanda Score: 160	20799968	Unspecified
bta-mir-1343-3p	MIMAT0011840	HIRA	101906870	Predicted miRanda Score: 164	20799968	Unspecified
bta-mir-1343-3p	MIMAT0011840	HMGA1	618849	Predicted miRanda Score: 165	20799968	Unspecified
bta-mir-1343-3p	MIMAT0011840	HOXB3	618214	Predicted miRanda Score: 163	20799968	Unspecified
bta-mir-1343-3p	MIMAT0011840	HSD17B12	789567	Predicted miRanda Score: 160	20799968	Unspecified
bta-mir-1343-3p	MIMAT0011840	IFT46	505579	Predicted miRanda Score: 168	20799968	Unspecified
bta-mir-1343-3p	MIMAT0011840	INPP5K	514123	Predicted miRanda Score: 167	20799968	Unspecified
bta-mir-1343-3p	MIMAT0011840	ITGA3	508490	Predicted miRanda Score: 164	20799968	Unspecified
bta-mir-1343-3p	MIMAT0011840	ITM2C	539959	Predicted miRanda Score: 169	20799968	Unspecified
bta-mir-1343-3p	MIMAT0011840	JMJD7	100137087	Predicted miRanda Score: 172	20799968	Unspecified
bta-mir-1343-3p	MIMAT0011840	KCNH3	514409	Predicted miRanda Score: 173	20799968	Unspecified
bta-mir-1343-3p	MIMAT0011840	KCNJ10	533343	Predicted miRanda Score: 164	20799968	Unspecified
bta-mir-1343-3p	MIMAT0011840	KCTD7	100124502	Predicted miRanda Score: 175	20799968	Unspecified
bta-mir-1343-3p	MIMAT0011840	KEAP1	532791	Predicted miRanda Score: 176	20799968	Unspecified
bta-mir-1343-3p	MIMAT0011840	KIAA0141	513834	Predicted miRanda Score: 165	20799968	Unspecified
bta-mir-1343-3p	MIMAT0011840	KLHDC3	100125879	Predicted miRanda Score: 173	20799968	Unspecified
bta-mir-1343-3p	MIMAT0011840	KRT31	618453	Predicted miRanda Score: 165	20799968	Unspecified
bta-mir-1343-3p	MIMAT0011840	LARP1	505690	Predicted miRanda Score: 164	20799968	Unspecified
bta-mir-1343-3p	MIMAT0011840	LASS1	615296	Predicted miRanda Score: 170	20799968	Unspecified
bta-mir-1343-3p	MIMAT0011840	LDHD	510284	Predicted miRanda Score: 163	20799968	Unspecified
bta-mir-1343-3p	MIMAT0011840	LEMD2	518023	Predicted miRanda Score: 162	20799968	Unspecified
bta-mir-1343-3p	MIMAT0011840	LETMD1	514595	Predicted miRanda Score: 161	20799968	Unspecified
bta-mir-1343-3p	MIMAT0011840	LHFPL4	540541	Predicted miRanda Score: 165	20799968	Unspecified
bta-mir-1343-3p	MIMAT0011840	LRCH4	527134	Predicted miRanda Score: 170	20799968	Unspecified
bta-mir-1343-3p	MIMAT0011840	LRRFIP1	616994	Predicted miRanda Score: 167	20799968	Unspecified
bta-mir-1343-3p	MIMAT0011840	LRRFIP1	616994	Predicted miRanda Score: 167	20799968	Unspecified
bta-mir-1343-3p	MIMAT0011840	LYPD8	617425	Predicted miRanda Score: 176	20799968	Unspecified
bta-mir-1343-3p	MIMAT0011840	MAN1B1	100336628	Predicted miRanda Score: 164	20799968	Unspecified
bta-mir-1343-3p	MIMAT0011840	MAP7D1		Predicted miRanda Score: 168	20799968	Unspecified
bta-mir-1343-3p	MIMAT0011840	MAPK8IP2	618893	Predicted miRanda Score: 167	20799968	Unspecified
bta-mir-1343-3p	MIMAT0011840	MDGA1	536481	Predicted miRanda Score: 161	20799968	Unspecified
bta-mir-1343-3p	MIMAT0011840	MED9	616966	Predicted miRanda Score: 160	20799968	Unspecified
bta-mir-1343-3p	MIMAT0011840	MEOX1	529059	Predicted miRanda Score: 162	20799968	Unspecified
bta-mir-1343-3p	MIMAT0011840	MFSD6	534463	Predicted miRanda Score: 161	20799968	Unspecified
bta-mir-1343-3p	MIMAT0011840	MICALL1	517259	Predicted miRanda Score: 168	20799968	Unspecified
bta-mir-1343-3p	MIMAT0011840	MIEF1	613306	Predicted miRanda Score: 173	20799968	Unspecified
bta-mir-1343-3p	MIMAT0011840	MRPL28	508216	Predicted miRanda Score: 334	20799968	Unspecified
bta-mir-1343-3p	MIMAT0011840	MRPL49	508359	Predicted miRanda Score: 170	20799968	Unspecified
bta-mir-1343-3p	MIMAT0011840	MRTO4	509932	Predicted miRanda Score: 164	20799968	Unspecified
bta-mir-1343-3p	MIMAT0011840	MTURN	615685	Predicted miRanda Score: 170	20799968	Unspecified
bta-mir-1343-3p	MIMAT0011840	MUSK	540052	Predicted miRanda Score: 166	20799968	Unspecified
bta-mir-1343-3p	MIMAT0011840	MYADML2	617922	Predicted miRanda Score: 160	20799968	Unspecified
bta-mir-1343-3p	MIMAT0011840	MYO1C	281937	Predicted miRanda Score: 161	20799968	Unspecified
bta-mir-1343-3p	MIMAT0011840	NACC1	525378	Predicted miRanda Score: 166	20799968	Unspecified
bta-mir-1343-3p	MIMAT0011840	NCDN	505994	Predicted miRanda Score: 161	20799968	Unspecified
bta-mir-1343-3p	MIMAT0011840	NDRG3	514399	Predicted miRanda Score: 167	20799968	Unspecified
bta-mir-1343-3p	MIMAT0011840	NKX2-5	538870	Predicted miRanda Score: 340	20799968	Unspecified
bta-mir-1343-3p	MIMAT0011840	NLGN3	511251	Predicted miRanda Score: 164	20799968	Unspecified
bta-mir-1343-3p	MIMAT0011840	NLRC3	507786	Predicted miRanda Score: 166	20799968	Unspecified
bta-mir-1343-3p	MIMAT0011840	NOL12	615252	Predicted miRanda Score: 166	20799968	Unspecified
bta-mir-1343-3p	MIMAT0011840	NTN5	785970	Predicted miRanda Score: 167	20799968	Unspecified
bta-mir-1343-3p	MIMAT0011840	NUDT16L1	518085	Predicted miRanda Score: 346	20799968	Unspecified
bta-mir-1343-3p	MIMAT0011840	NUP210	100125264	Predicted miRanda Score: 167	20799968	Unspecified
bta-mir-1343-3p	MIMAT0011840	OTULIN	508963	Predicted miRanda Score: 176	20799968	Unspecified
bta-mir-1343-3p	MIMAT0011840	P2RX1	514898	Predicted miRanda Score: 161	20799968	Unspecified
bta-mir-1343-3p	MIMAT0011840	P4HB	281373	Predicted miRanda Score: 173	20799968	Unspecified
bta-mir-1343-3p	MIMAT0011840	PAPD7	523016	Predicted miRanda Score: 168	20799968	Unspecified
bta-mir-1343-3p	MIMAT0011840	PARD6G	539292	Predicted miRanda Score: 170	20799968	Unspecified
bta-mir-1343-3p	MIMAT0011840	PCBP4	506889	Predicted miRanda Score: 178	20799968	Unspecified
bta-mir-1343-3p	MIMAT0011840	PCDH12	540115	Predicted miRanda Score: 179	20799968	Unspecified
bta-mir-1343-3p	MIMAT0011840	PCIF1	535479	Predicted miRanda Score: 168	20799968	Unspecified
bta-mir-1343-3p	MIMAT0011840	PDE2A	281971	Predicted miRanda Score: 329	20799968	Unspecified
bta-mir-1343-3p	MIMAT0011840	PERM1	520080	Predicted miRanda Score: 174	20799968	Unspecified
bta-mir-1343-3p	MIMAT0011840	PEX14	507393	Predicted miRanda Score: 176	20799968	Unspecified
bta-mir-1343-3p	MIMAT0011840	PEX6	534944	Predicted miRanda Score: 167	20799968	Unspecified
bta-mir-1343-3p	MIMAT0011840	PFKFB3	407183	Predicted miRanda Score: 341	20799968	Unspecified
bta-mir-1343-3p	MIMAT0011840	PGAP2	540520	Predicted miRanda Score: 166	20799968	Unspecified
bta-mir-1343-3p	MIMAT0011840	PGPEP1	615089	Predicted miRanda Score: 172	20799968	Unspecified
bta-mir-1343-3p	MIMAT0011840	PLA2G15	282271	Predicted miRanda Score: 171	20799968	Unspecified
bta-mir-1343-3p	MIMAT0011840	PLEKHM1		Predicted miRanda Score: 173	20799968	Unspecified
bta-mir-1343-3p	MIMAT0011840	PLPP7	768245	Predicted miRanda Score: 165	20799968	Unspecified
bta-mir-1343-3p	MIMAT0011840	PMF1	616311	Predicted miRanda Score: 160	20799968	Unspecified
bta-mir-1343-3p	MIMAT0011840	PMP22	534497	Predicted miRanda Score: 171	20799968	Unspecified
bta-mir-1343-3p	MIMAT0011840	PNPLA1	786888	Predicted miRanda Score: 162	20799968	Unspecified
bta-mir-1343-3p	MIMAT0011840	PPIE	787681	Predicted miRanda Score: 173	20799968	Unspecified
bta-mir-1343-3p	MIMAT0011840	PPP1R12C		Predicted miRanda Score: 169	20799968	Unspecified
bta-mir-1343-3p	MIMAT0011840	PPP2R5C	505757	Predicted miRanda Score: 161	20799968	Unspecified
bta-mir-1343-3p	MIMAT0011840	PRKCB	282325	Predicted miRanda Score: 170	20799968	Unspecified
bta-mir-1343-3p	MIMAT0011840	PRRG2	511235	Predicted miRanda Score: 160	20799968	Unspecified
bta-mir-1343-3p	MIMAT0011840	PTBP1	282018	Predicted miRanda Score: 174	20799968	Unspecified
bta-mir-1343-3p	MIMAT0011840	PTPN1	508658	Predicted miRanda Score: 172	20799968	Unspecified
bta-mir-1343-3p	MIMAT0011840	PTTG1IP	617245	Predicted miRanda Score: 163	20799968	Unspecified
bta-mir-1343-3p	MIMAT0011840	RAB7B	538050	Predicted miRanda Score: 171	20799968	Unspecified
bta-mir-1343-3p	MIMAT0011840	RANBP17	100337114	Predicted miRanda Score: 333	20799968	Unspecified
bta-mir-1343-3p	MIMAT0011840	RASA4B	521224	Predicted miRanda Score: 171	20799968	Unspecified
bta-mir-1343-3p	MIMAT0011840	RB1	534712	Predicted miRanda Score: 167	20799968	Unspecified
bta-mir-1343-3p	MIMAT0011840	RBM14	511512	Predicted miRanda Score: 162	20799968	Unspecified
bta-mir-1343-3p	MIMAT0011840	REEP2	532432	Predicted miRanda Score: 167	20799968	Unspecified
bta-mir-1343-3p	MIMAT0011840	RHOU	781044	Predicted miRanda Score: 163	20799968	Unspecified
bta-mir-1343-3p	MIMAT0011840	RIPK3	507427	Predicted miRanda Score: 164	20799968	Unspecified
bta-mir-1343-3p	MIMAT0011840	RNF183	539200	Predicted miRanda Score: 169	20799968	Unspecified
bta-mir-1343-3p	MIMAT0011840	RNF185	524459	Predicted miRanda Score: 167	20799968	Unspecified
bta-mir-1343-3p	MIMAT0011840	ROR2	785924	Predicted miRanda Score: 167	20799968	Unspecified
bta-mir-1343-3p	MIMAT0011840	RPS6KA1	533908	Predicted miRanda Score: 174	20799968	Unspecified
bta-mir-1343-3p	MIMAT0011840	SCAMP2	534312	Predicted miRanda Score: 163	20799968	Unspecified
bta-mir-1343-3p	MIMAT0011840	SCTR	523291	Predicted miRanda Score: 174	20799968	Unspecified
bta-mir-1343-3p	MIMAT0011840	SEMA7A	614707	Predicted miRanda Score: 169	20799968	Unspecified
bta-mir-1343-3p	MIMAT0011840	SERPINA6	5137461	Predicted miRanda Score: 162	20799968	Unspecified
bta-mir-1343-3p	MIMAT0011840	SEZ6	539038	Predicted miRanda Score: 160	20799968	Unspecified
bta-mir-1343-3p	MIMAT0011840	SFRP2	510821	Predicted miRanda Score: 166	20799968	Unspecified
bta-mir-1343-3p	MIMAT0011840	SGSH	535442	Predicted miRanda Score: 164	20799968	Unspecified
bta-mir-1343-3p	MIMAT0011840	SHARPIN	512499	Predicted miRanda Score: 163	20799968	Unspecified
bta-mir-1343-3p	MIMAT0011840	SHC3	512696	Predicted miRanda Score: 164	20799968	Unspecified
bta-mir-1343-3p	MIMAT0011840	SIRPA	327666	Predicted miRanda Score: 167	20799968	Unspecified
bta-mir-1343-3p	MIMAT0011840	SIRPA	327666	Predicted miRanda Score: 167	20799968	Unspecified
bta-mir-1343-3p	MIMAT0011840	SLC13A4	531535	Predicted miRanda Score: 160	20799968	Unspecified
bta-mir-1343-3p	MIMAT0011840	SLC15A1	521181	Predicted miRanda Score: 171	20799968	Unspecified
bta-mir-1343-3p	MIMAT0011840	SLC25A22	504371	Predicted miRanda Score: 172	20799968	Unspecified
bta-mir-1343-3p	MIMAT0011840	SLC25A25	527786	Predicted miRanda Score: 163	20799968	Unspecified
bta-mir-1343-3p	MIMAT0011840	SLC25A29	507686	Predicted miRanda Score: 162	20799968	Unspecified
bta-mir-1343-3p	MIMAT0011840	SLC30A2	511061	Predicted miRanda Score: 161	20799968	Unspecified
bta-mir-1343-3p	MIMAT0011840	SLC35A5	534488	Predicted miRanda Score: 161	20799968	Unspecified
bta-mir-1343-3p	MIMAT0011840	SLC35B2	767848	Predicted miRanda Score: 167	20799968	Unspecified
bta-mir-1343-3p	MIMAT0011840	SLC35F6	525690	Predicted miRanda Score: 176	20799968	Unspecified
bta-mir-1343-3p	MIMAT0011840	SLC39A14	515437	Predicted miRanda Score: 165	20799968	Unspecified
bta-mir-1343-3p	MIMAT0011840	SLC48A1	784685	Predicted miRanda Score: 167	20799968	Unspecified
bta-mir-1343-3p	MIMAT0011840	SMG5	513598	Predicted miRanda Score: 168	20799968	Unspecified
bta-mir-1343-3p	MIMAT0011840	SMIM3	767924	Predicted miRanda Score: 166	20799968	Unspecified
bta-mir-1343-3p	MIMAT0011840	SMIM5	100302388	Predicted miRanda Score: 171	20799968	Unspecified
bta-mir-1343-3p	MIMAT0011840	SMYD1	537404	Predicted miRanda Score: 170	20799968	Unspecified
bta-mir-1343-3p	MIMAT0011840	SOX10	353115	Predicted miRanda Score: 179	20799968	Unspecified
bta-mir-1343-3p	MIMAT0011840	SPACA9	539447	Predicted miRanda Score: 166	20799968	Unspecified
bta-mir-1343-3p	MIMAT0011840	SPATA13	785769	Predicted miRanda Score: 166	20799968	Unspecified
bta-mir-1343-3p	MIMAT0011840	SRP68	538777	Predicted miRanda Score: 167	20799968	Unspecified
bta-mir-1343-3p	MIMAT0011840	SSBP3	530184	Predicted miRanda Score: 162	20799968	Unspecified
bta-mir-1343-3p	MIMAT0011840	ST3GAL4	404163	Predicted miRanda Score: 173	20799968	Unspecified
bta-mir-1343-3p	MIMAT0011840	STK11		Predicted miRanda Score: 165	20799968	Unspecified
bta-mir-1343-3p	MIMAT0011840	STK19	100852163	Predicted miRanda Score: 166	20799968	Unspecified
bta-mir-1343-3p	MIMAT0011840	STX6	510909	Predicted miRanda Score: 170	20799968	Unspecified
bta-mir-1343-3p	MIMAT0011840	SUPT4H1	616425	Predicted miRanda Score: 169	20799968	Unspecified
bta-mir-1343-3p	MIMAT0011840	SUV39H1	523047	Predicted miRanda Score: 327	20799968	Unspecified
bta-mir-1343-3p	MIMAT0011840	SWAP70	533720	Predicted miRanda Score: 172	20799968	Unspecified
bta-mir-1343-3p	MIMAT0011840	SYT13	540545	Predicted miRanda Score: 163	20799968	Unspecified
bta-mir-1343-3p	MIMAT0011840	SYT7		Predicted miRanda Score: 163	20799968	Unspecified
bta-mir-1343-3p	MIMAT0011840	TCF15	518491	Predicted miRanda Score: 160	20799968	Unspecified
bta-mir-1343-3p	MIMAT0011840	TDRD10	617793	Predicted miRanda Score: 166	20799968	Unspecified
bta-mir-1343-3p	MIMAT0011840	TEX264	100850801	Predicted miRanda Score: 163	20799968	Unspecified
bta-mir-1343-3p	MIMAT0011840	TGM2	281528	Predicted miRanda Score: 168	20799968	Unspecified
bta-mir-1343-3p	MIMAT0011840	THAP3	508138	Predicted miRanda Score: 161	20799968	Unspecified
bta-mir-1343-3p	MIMAT0011840	TMEM106A	508269	Predicted miRanda Score: 175	20799968	Unspecified
bta-mir-1343-3p	MIMAT0011840	TMEM109	540138	Predicted miRanda Score: 165	20799968	Unspecified
bta-mir-1343-3p	MIMAT0011840	TMEM266	536930	Predicted miRanda Score: 162	20799968	Unspecified
bta-mir-1343-3p	MIMAT0011840	TMEM51	514936	Predicted miRanda Score: 174	20799968	Unspecified
bta-mir-1343-3p	MIMAT0011840	TNNC1	509486	Predicted miRanda Score: 173	20799968	Unspecified
bta-mir-1343-3p	MIMAT0011840	TRAF1	540944	Predicted miRanda Score: 165	20799968	Unspecified
bta-mir-1343-3p	MIMAT0011840	TRIM31		Predicted miRanda Score: 161	20799968	Unspecified
bta-mir-1343-3p	MIMAT0011840	TRPV4	540259	Predicted miRanda Score: 347	20799968	Unspecified
bta-mir-1343-3p	MIMAT0011840	TRUB2	511988	Predicted miRanda Score: 174	20799968	Unspecified
bta-mir-1343-3p	MIMAT0011840	TSFM	281551	Predicted miRanda Score: 165	20799968	Unspecified
bta-mir-1343-3p	MIMAT0011840	TSPEAR	100335468	Predicted miRanda Score: 167	20799968	Unspecified
bta-mir-1343-3p	MIMAT0011840	TTC9		Predicted miRanda Score: 171	20799968	Unspecified
bta-mir-1343-3p	MIMAT0011840	TUSC5	527604	Predicted miRanda Score: 169	20799968	Unspecified
bta-mir-1343-3p	MIMAT0011840	UBTD1	506002	Predicted miRanda Score: 181	20799968	Unspecified
bta-mir-1343-3p	MIMAT0011840	UPK3B	282115	Predicted miRanda Score: 168	20799968	Unspecified
bta-mir-1343-3p	MIMAT0011840	URGCP	504226	Predicted miRanda Score: 170	20799968	Unspecified
bta-mir-1343-3p	MIMAT0011840	UROS	613425	Predicted miRanda Score: 172	20799968	Unspecified
bta-mir-1343-3p	MIMAT0011840	USP4	508042	Predicted miRanda Score: 167	20799968	Unspecified
bta-mir-1343-3p	MIMAT0011840	VCL	783645	Predicted miRanda Score: 333	20799968	Unspecified
bta-mir-1343-3p	MIMAT0011840	VCP	507345	Predicted miRanda Score: 166	20799968	Unspecified
bta-mir-1343-3p	MIMAT0011840	VPS11	540381	Predicted miRanda Score: 166	20799968	Unspecified
bta-mir-1343-3p	MIMAT0011840	VPS26B	614321	Predicted miRanda Score: 172	20799968	Unspecified
bta-mir-1343-3p	MIMAT0011840	VSTM2L	527903	Predicted miRanda Score: 165	20799968	Unspecified
bta-mir-1343-3p	MIMAT0011840	WDR45	539190	Predicted miRanda Score: 160	20799968	Unspecified
bta-mir-1343-3p	MIMAT0011840	WIPF3	786606	Predicted miRanda Score: 175	20799968	Unspecified
bta-mir-1343-3p	MIMAT0011840	ZAP70	504509	Predicted miRanda Score: 169	20799968	Unspecified
bta-mir-1343-3p	MIMAT0011840	ZGPAT	510866	Predicted miRanda Score: 171	20799968	Unspecified
bta-mir-1343-3p	MIMAT0011840	ZNF205	514765	Predicted miRanda Score: 164	20799968	Unspecified
bta-mir-1343-3p	MIMAT0011840	ZNF335	535476	Predicted miRanda Score: 168	20799968	Unspecified
bta-mir-1343-3p	MIMAT0011840	ZNF592	516451	Predicted miRanda Score: 174	20799968	Unspecified
bta-mir-1343-3p	MIMAT0011840	ZNF655	506436	Predicted miRanda Score: 162	20799968	Unspecified
bta-mir-2478	MIMAT0012070	DDN	616492	Predicted miRanda Score: 168	20799968	Unspecified
bta-mir-2478	MIMAT0012070	GPR52	506159	Predicted miRanda Score: 175	20799968	Unspecified
bta-mir-2478	MIMAT0012070	MID1IP1	615572	Predicted miRanda Score: 172	20799968	Unspecified
bta-mir-2478	MIMAT0012070	NUMBL	510973	Predicted miRanda Score: 167	20799968	Unspecified
bta-mir-2478	MIMAT0012070	ORMDL3	615368	Predicted miRanda Score: 168	20799968	Unspecified
bta-mir-2478	MIMAT0012070	PLEK	518658	Predicted miRanda Score: 165	20799968	Unspecified
bta-mir-423-5p	MIMAT0012537	ABHD12	768242	Predicted miRanda Score: 350	20799968	Unspecified
bta-mir-423-5p	MIMAT0012537	ACE	509484	Predicted miRanda Score: 168	20799968	Unspecified
bta-mir-423-5p	MIMAT0012537	ACTN1	524770	Predicted miRanda Score: 168	20799968	Unspecified
bta-mir-423-5p	MIMAT0012537	ADAMTSL2	526780	Predicted miRanda Score: 160	20799968	Unspecified
bta-mir-423-5p	MIMAT0012537	ADGRB2	506672	Predicted miRanda Score: 167	20799968	Unspecified
bta-mir-423-5p	MIMAT0012537	AGFG2	510361	Predicted miRanda Score: 184	20799968	Unspecified
bta-mir-423-5p	MIMAT0012537	AKAP3	281610	Predicted miRanda Score: 170	20799968	Unspecified
bta-mir-423-5p	MIMAT0012537	ALKBH5	533303	Predicted miRanda Score: 172	20799968	Unspecified
bta-mir-423-5p	MIMAT0012537	ANKRD13A	511883	Predicted miRanda Score: 182	20799968	Unspecified
bta-mir-423-5p	MIMAT0012537	ANPEP	404191	Predicted miRanda Score: 186	20799968	Unspecified
bta-mir-423-5p	MIMAT0012537	AP1S1	768053	Predicted miRanda Score: 185	20799968	Unspecified
bta-mir-423-5p	MIMAT0012537	ARHGDIA	338054	Predicted miRanda Score: 176	20799968	Unspecified
bta-mir-423-5p	MIMAT0012537	ARHGDIG	613745	Predicted miRanda Score: 169	20799968	Unspecified
bta-mir-423-5p	MIMAT0012537	ARL4D	538936	Predicted miRanda Score: 162	20799968	Unspecified
bta-mir-423-5p	MIMAT0012537	ARPP19	282658	Predicted miRanda Score: 181	20799968	Unspecified
bta-mir-423-5p	MIMAT0012537	ARPP21	618648	Predicted miRanda Score: 172	20799968	Unspecified
bta-mir-423-5p	MIMAT0012537	ASH1L	540563	Predicted miRanda Score: 168	20799968	Unspecified
bta-mir-423-5p	MIMAT0012537	ASIC1	538244	Predicted miRanda Score: 170	20799968	Unspecified
bta-mir-423-5p	MIMAT0012537	ATG13	507340	Predicted miRanda Score: 179	20799968	Unspecified
bta-mir-423-5p	MIMAT0012537	ATG4B	408002	Predicted miRanda Score: 166	20799968	Unspecified
bta-mir-423-5p	MIMAT0012537	ATG4D	615657	Predicted miRanda Score: 171	20799968	Unspecified
bta-mir-423-5p	MIMAT0012537	ATP2A3	512313	Predicted miRanda Score: 181	20799968	Unspecified
bta-mir-423-5p	MIMAT0012537	ATXN7L3	525252	Predicted miRanda Score: 360	20799968	Unspecified
bta-mir-423-5p	MIMAT0012537	AVPI1	614488	Predicted miRanda Score: 171	20799968	Unspecified
bta-mir-423-5p	MIMAT0012537	BAALC	614130	Predicted miRanda Score: 167	20799968	Unspecified
bta-mir-423-5p	MIMAT0012537	BAZ2A	509799	Predicted miRanda Score: 168	20799968	Unspecified
bta-mir-423-5p	MIMAT0012537	BCAP31	533949	Predicted miRanda Score: 164	20799968	Unspecified
bta-mir-423-5p	MIMAT0012537	BCL2L13	617809	Predicted miRanda Score: 165	20799968	Unspecified
bta-mir-423-5p	MIMAT0012537	BCL2L2-PABPN1	282298	Predicted miRanda Score: 179	20799968	Unspecified
bta-mir-423-5p	MIMAT0012537	BFSP2	281645	Predicted miRanda Score: 180	20799968	Unspecified
bta-mir-423-5p	MIMAT0012537	C15orf39	784903	Predicted miRanda Score: 173	20799968	Unspecified
bta-mir-423-5p	MIMAT0012537	C20orf96	513202	Predicted miRanda Score: 182	20799968	Unspecified
bta-mir-423-5p	MIMAT0012537	C7orf50		Predicted miRanda Score: 188	20799968	Unspecified
bta-mir-423-5p	MIMAT0012537	C8G	517356	Predicted miRanda Score: 161	20799968	Unspecified
bta-mir-423-5p	MIMAT0012537	CABP2	281654	Predicted miRanda Score: 170	20799968	Unspecified
bta-mir-423-5p	MIMAT0012537	CACNG6	521616	Predicted miRanda Score: 169	20799968	Unspecified
bta-mir-423-5p	MIMAT0012537	CADM3	531178	Predicted miRanda Score: 171	20799968	Unspecified
bta-mir-423-5p	MIMAT0012537	CALM1	6170953	Predicted miRanda Score: 168	20799968	Unspecified
bta-mir-423-5p	MIMAT0012537	CALY	531593	Predicted miRanda Score: 177	20799968	Unspecified
bta-mir-423-5p	MIMAT0012537	CAPNS1	281664	Predicted miRanda Score: 169	20799968	Unspecified
bta-mir-423-5p	MIMAT0012537	CASC3	531673	Predicted miRanda Score: 180	20799968	Unspecified
bta-mir-423-5p	MIMAT0012537	CBR4	533020	Predicted miRanda Score: 178	20799968	Unspecified
bta-mir-423-5p	MIMAT0012537	CCBL1	781863	Predicted miRanda Score: 175	20799968	Unspecified
bta-mir-423-5p	MIMAT0012537	CCDC116	618136	Predicted miRanda Score: 167	20799968	Unspecified
bta-mir-423-5p	MIMAT0012537	CCDC120	508704	Predicted miRanda Score: 171	20799968	Unspecified
bta-mir-423-5p	MIMAT0012537	CCL21	511112	Predicted miRanda Score: 166	20799968	Unspecified
bta-mir-423-5p	MIMAT0012537	CCL22	616996	Predicted miRanda Score: 341	20799968	Unspecified
bta-mir-423-5p	MIMAT0012537	CD14	281048	Predicted miRanda Score: 161	20799968	Unspecified
bta-mir-423-5p	MIMAT0012537	CDC42BPG	518121	Predicted miRanda Score: 160	20799968	Unspecified
bta-mir-423-5p	MIMAT0012537	CDK2	519217	Predicted miRanda Score: 173	20799968	Unspecified
bta-mir-423-5p	MIMAT0012537	CDK3	6186311	Predicted miRanda Score: 171	20799968	Unspecified
bta-mir-423-5p	MIMAT0012537	CDK5RAP3	509255	Predicted miRanda Score: 172	20799968	Unspecified
bta-mir-423-5p	MIMAT0012537	CEACAM1	404118	Predicted miRanda Score: 179	20799968	Unspecified
bta-mir-423-5p	MIMAT0012537	CELF3	513347	Predicted miRanda Score: 166	20799968	Unspecified
bta-mir-423-5p	MIMAT0012537	CERS2	539223	Predicted miRanda Score: 176	20799968	Unspecified
bta-mir-423-5p	MIMAT0012537	CFAP100	519687	Predicted miRanda Score: 175	20799968	Unspecified
bta-mir-423-5p	MIMAT0012537	CFAP45	617350	Predicted miRanda Score: 170	20799968	Unspecified
bta-mir-423-5p	MIMAT0012537	CHD3	532673	Predicted miRanda Score: 347	20799968	Unspecified
bta-mir-423-5p	MIMAT0012537	CHMP7	541288	Predicted miRanda Score: 185	20799968	Unspecified
bta-mir-423-5p	MIMAT0012537	CHN2	507285	Predicted miRanda Score: 169	20799968	Unspecified
bta-mir-423-5p	MIMAT0012537	CIAPIN1	535119	Predicted miRanda Score: 172	20799968	Unspecified
bta-mir-423-5p	MIMAT0012537	CMC1	767824	Predicted miRanda Score: 181	20799968	Unspecified
bta-mir-423-5p	MIMAT0012537	CMTM4	540247	Predicted miRanda Score: 182	20799968	Unspecified
bta-mir-423-5p	MIMAT0012537	CNDP1	614200	Predicted miRanda Score: 358	20799968	Unspecified
bta-mir-423-5p	MIMAT0012537	CNGA3	281701	Predicted miRanda Score: 177	20799968	Unspecified
bta-mir-423-5p	MIMAT0012537	CNPY4	505637	Predicted miRanda Score: 163	20799968	Unspecified
bta-mir-423-5p	MIMAT0012537	COLQ	514615	Predicted miRanda Score: 169	20799968	Unspecified
bta-mir-423-5p	MIMAT0012537	CORO6	614661	Predicted miRanda Score: 180	20799968	Unspecified
bta-mir-423-5p	MIMAT0012537	CPQ	540923	Predicted miRanda Score: 171	20799968	Unspecified
bta-mir-423-5p	MIMAT0012537	CRCT1	774026	Predicted miRanda Score: 167	20799968	Unspecified
bta-mir-423-5p	MIMAT0012537	CRELD1	504854	Predicted miRanda Score: 174	20799968	Unspecified
bta-mir-423-5p	MIMAT0012537	CRHR2	521831	Predicted miRanda Score: 174	20799968	Unspecified
bta-mir-423-5p	MIMAT0012537	CSDC2	525364	Predicted miRanda Score: 186	20799968	Unspecified
bta-mir-423-5p	MIMAT0012537	CTDNEP1	509192	Predicted miRanda Score: 163	20799968	Unspecified
bta-mir-423-5p	MIMAT0012537	CTDSP1	516199	Predicted miRanda Score: 169	20799968	Unspecified
bta-mir-423-5p	MIMAT0012537	CUL1	407228	Predicted miRanda Score: 163	20799968	Unspecified
bta-mir-423-5p	MIMAT0012537	CYB561D2	523966	Predicted miRanda Score: 167	20799968	Unspecified
bta-mir-423-5p	MIMAT0012537	CYTH4	517887	Predicted miRanda Score: 176	20799968	Unspecified
bta-mir-423-5p	MIMAT0012537	DAGLB	538021	Predicted miRanda Score: 168	20799968	Unspecified
bta-mir-423-5p	MIMAT0012537	DAP	616066	Predicted miRanda Score: 176	20799968	Unspecified
bta-mir-423-5p	MIMAT0012537	DAPK3	525506	Predicted miRanda Score: 170	20799968	Unspecified
bta-mir-423-5p	MIMAT0012537	DCAF11	539433	Predicted miRanda Score: 173	20799968	Unspecified
bta-mir-423-5p	MIMAT0012537	DDIT4	529235	Predicted miRanda Score: 167	20799968	Unspecified
bta-mir-423-5p	MIMAT0012537	DDX23	537395	Predicted miRanda Score: 177	20799968	Unspecified
bta-mir-423-5p	MIMAT0012537	DDX6	513906	Predicted miRanda Score: 171	20799968	Unspecified
bta-mir-423-5p	MIMAT0012537	DGCR14	513758	Predicted miRanda Score: 161	20799968	Unspecified
bta-mir-423-5p	MIMAT0012537	DGKD	513389	Predicted miRanda Score: 171	20799968	Unspecified
bta-mir-423-5p	MIMAT0012537	DIRAS2	538667	Predicted miRanda Score: 178	20799968	Unspecified
bta-mir-423-5p	MIMAT0012537	DLK2	540262	Predicted miRanda Score: 169	20799968	Unspecified
bta-mir-423-5p	MIMAT0012537	DPH2	768224	Predicted miRanda Score: 163	20799968	Unspecified
bta-mir-423-5p	MIMAT0012537	DPYSL5	100126171	Predicted miRanda Score: 175	20799968	Unspecified
bta-mir-423-5p	MIMAT0012537	EFNA3	540776	Predicted miRanda Score: 168	20799968	Unspecified
bta-mir-423-5p	MIMAT0012537	EIF4E2	519920	Predicted miRanda Score: 171	20799968	Unspecified
bta-mir-423-5p	MIMAT0012537	EIF4EBP1	509613	Predicted miRanda Score: 183	20799968	Unspecified
bta-mir-423-5p	MIMAT0012537	EIF5	504752	Predicted miRanda Score: 172	20799968	Unspecified
bta-mir-423-5p	MIMAT0012537	ELMO1	509821	Predicted miRanda Score: 179	20799968	Unspecified
bta-mir-423-5p	MIMAT0012537	ELP2	511041	Predicted miRanda Score: 168	20799968	Unspecified
bta-mir-423-5p	MIMAT0012537	ERI3	540516	Predicted miRanda Score: 176	20799968	Unspecified
bta-mir-423-5p	MIMAT0012537	ESRRA	507834	Predicted miRanda Score: 175	20799968	Unspecified
bta-mir-423-5p	MIMAT0012537	FAM102A	615907	Predicted miRanda Score: 163	20799968	Unspecified
bta-mir-423-5p	MIMAT0012537	FAM109B	506148	Predicted miRanda Score: 177	20799968	Unspecified
bta-mir-423-5p	MIMAT0012537	FAM193B	538655	Predicted miRanda Score: 180	20799968	Unspecified
bta-mir-423-5p	MIMAT0012537	FAM234A	507493	Predicted miRanda Score: 170	20799968	Unspecified
bta-mir-423-5p	MIMAT0012537	FBF1	513998	Predicted miRanda Score: 173	20799968	Unspecified
bta-mir-423-5p	MIMAT0012537	FBLIM1	767833	Predicted miRanda Score: 167	20799968	Unspecified
bta-mir-423-5p	MIMAT0012537	FBXL16	789464	Predicted miRanda Score: 337	20799968	Unspecified
bta-mir-423-5p	MIMAT0012537	FCER1G	282226	Predicted miRanda Score: 172	20799968	Unspecified
bta-mir-423-5p	MIMAT0012537	FGFR2	404193	Predicted miRanda Score: 181	20799968	Unspecified
bta-mir-423-5p	MIMAT0012537	FLNA	281165	Predicted miRanda Score: 176	20799968	Unspecified
bta-mir-423-5p	MIMAT0012537	FMNL1	788992	Predicted miRanda Score: 165	20799968	Unspecified
bta-mir-423-5p	MIMAT0012537	FNBP1		Predicted miRanda Score: 164	20799968	Unspecified
bta-mir-423-5p	MIMAT0012537	FNDC4	781806	Predicted miRanda Score: 163	20799968	Unspecified
bta-mir-423-5p	MIMAT0012537	FOPNL	782821	Predicted miRanda Score: 178	20799968	Unspecified
bta-mir-423-5p	MIMAT0012537	FRMD6	530910	Predicted miRanda Score: 172	20799968	Unspecified
bta-mir-423-5p	MIMAT0012537	FSCN1	507342	Predicted miRanda Score: 167	20799968	Unspecified
bta-mir-423-5p	MIMAT0012537	FXYD7	616128	Predicted miRanda Score: 174	20799968	Unspecified
bta-mir-423-5p	MIMAT0012537	G3BP2	539249	Predicted miRanda Score: 179	20799968	Unspecified
bta-mir-423-5p	MIMAT0012537	GCHFR	617650	Predicted miRanda Score: 175	20799968	Unspecified
bta-mir-423-5p	MIMAT0012537	GFER	618423	Predicted miRanda Score: 169	20799968	Unspecified
bta-mir-423-5p	MIMAT0012537	GH	280804	Predicted miRanda Score: 177	20799968	Unspecified
bta-mir-423-5p	MIMAT0012537	GHDC	515225	Predicted miRanda Score: 173	20799968	Unspecified
bta-mir-423-5p	MIMAT0012537	GJA5	539491	Predicted miRanda Score: 181	20799968	Unspecified
bta-mir-423-5p	MIMAT0012537	GLUL	281199	Predicted miRanda Score: 175	20799968	Unspecified
bta-mir-423-5p	MIMAT0012537	GNA15	532029	Predicted miRanda Score: 174	20799968	Unspecified
bta-mir-423-5p	MIMAT0012537	GPM6B	516689	Predicted miRanda Score: 163	20799968	Unspecified
bta-mir-423-5p	MIMAT0012537	GPR17	782442	Predicted miRanda Score: 166	20799968	Unspecified
bta-mir-423-5p	MIMAT0012537	GRB10	407210	Predicted miRanda Score: 174	20799968	Unspecified
bta-mir-423-5p	MIMAT0012537	GRK1	281457	Predicted miRanda Score: 358	20799968	Unspecified
bta-mir-423-5p	MIMAT0012537	GTF2E1		Predicted miRanda Score: 180	20799968	Unspecified
bta-mir-423-5p	MIMAT0012537	GUCD1	517135	Predicted miRanda Score: 175	20799968	Unspecified
bta-mir-423-5p	MIMAT0012537	HAND1	517952	Predicted miRanda Score: 177	20799968	Unspecified
bta-mir-423-5p	MIMAT0012537	HAUS5	510660	Predicted miRanda Score: 177	20799968	Unspecified
bta-mir-423-5p	MIMAT0012537	HDDC3	613382	Predicted miRanda Score: 168	20799968	Unspecified
bta-mir-423-5p	MIMAT0012537	HDHD3	510680	Predicted miRanda Score: 184	20799968	Unspecified
bta-mir-423-5p	MIMAT0012537	HMOX1	513221	Predicted miRanda Score: 174	20799968	Unspecified
bta-mir-423-5p	MIMAT0012537	HNRNPUL1	533197	Predicted miRanda Score: 180	20799968	Unspecified
bta-mir-423-5p	MIMAT0012537	HOXA3	509991	Predicted miRanda Score: 178	20799968	Unspecified
bta-mir-423-5p	MIMAT0012537	HP1BP3	510194	Predicted miRanda Score: 177	20799968	Unspecified
bta-mir-423-5p	MIMAT0012537	HPCA	509772	Predicted miRanda Score: 179	20799968	Unspecified
bta-mir-423-5p	MIMAT0012537	IFFO1	506821	Predicted miRanda Score: 166	20799968	Unspecified
bta-mir-423-5p	MIMAT0012537	ILF3	614936	Predicted miRanda Score: 175	20799968	Unspecified
bta-mir-423-5p	MIMAT0012537	IMPA1	281865	Predicted miRanda Score: 173	20799968	Unspecified
bta-mir-423-5p	MIMAT0012537	IPO9	515804	Predicted miRanda Score: 167	20799968	Unspecified
bta-mir-423-5p	MIMAT0012537	ITFG2	282275	Predicted miRanda Score: 170	20799968	Unspecified
bta-mir-423-5p	MIMAT0012537	KCNC4	540768	Predicted miRanda Score: 176	20799968	Unspecified
bta-mir-423-5p	MIMAT0012537	KCNMB1	407176	Predicted miRanda Score: 180	20799968	Unspecified
bta-mir-423-5p	MIMAT0012537	KCTD5	100125308	Predicted miRanda Score: 176	20799968	Unspecified
bta-mir-423-5p	MIMAT0012537	KLF15	407241	Predicted miRanda Score: 164	20799968	Unspecified
bta-mir-423-5p	MIMAT0012537	KRT73	531981	Predicted miRanda Score: 164	20799968	Unspecified
bta-mir-423-5p	MIMAT0012537	KRT80	522400	Predicted miRanda Score: 176	20799968	Unspecified
bta-mir-423-5p	MIMAT0012537	KRT82	615570	Predicted miRanda Score: 165	20799968	Unspecified
bta-mir-423-5p	MIMAT0012537	LAD1	505686	Predicted miRanda Score: 177	20799968	Unspecified
bta-mir-423-5p	MIMAT0012537	LATS2	508208	Predicted miRanda Score: 174	20799968	Unspecified
bta-mir-423-5p	MIMAT0012537	LHFPL4	540541	Predicted miRanda Score: 168	20799968	Unspecified
bta-mir-423-5p	MIMAT0012537	LOC100196897	100196897	Predicted miRanda Score: 177	20799968	Unspecified
bta-mir-423-5p	MIMAT0012537	LOC522763	522763	Predicted miRanda Score: 174	20799968	Unspecified
bta-mir-423-5p	MIMAT0012537	LRRC45	514524	Predicted miRanda Score: 176	20799968	Unspecified
bta-mir-423-5p	MIMAT0012537	LRRC71	511219	Predicted miRanda Score: 161	20799968	Unspecified
bta-mir-423-5p	MIMAT0012537	LRSAM1	507008	Predicted miRanda Score: 167	20799968	Unspecified
bta-mir-423-5p	MIMAT0012537	LSMEM1	613798	Predicted miRanda Score: 163	20799968	Unspecified
bta-mir-423-5p	MIMAT0012537	LY6G6C	505805	Predicted miRanda Score: 174	20799968	Unspecified
bta-mir-423-5p	MIMAT0012537	MAFF	617914	Predicted miRanda Score: 174	20799968	Unspecified
bta-mir-423-5p	MIMAT0012537	MAP1LC3A	514547	Predicted miRanda Score: 183	20799968	Unspecified
bta-mir-423-5p	MIMAT0012537	MAPK3	531391	Predicted miRanda Score: 349	20799968	Unspecified
bta-mir-423-5p	MIMAT0012537	2022-03-02	508949	Predicted miRanda Score: 181	20799968	Unspecified
bta-mir-423-5p	MIMAT0012537	MCRS1	514410	Predicted miRanda Score: 186	20799968	Unspecified
bta-mir-423-5p	MIMAT0012537	MED9	616966	Predicted miRanda Score: 178	20799968	Unspecified
bta-mir-423-5p	MIMAT0012537	MEF2BNB	100271850	Predicted miRanda Score: 168	20799968	Unspecified
bta-mir-423-5p	MIMAT0012537	MEF2BNB	100271850	Predicted miRanda Score: 168	20799968	Unspecified
bta-mir-423-5p	MIMAT0012537	MEF2D	100336730	Predicted miRanda Score: 175	20799968	Unspecified
bta-mir-423-5p	MIMAT0012537	MFSD5	507921	Predicted miRanda Score: 178	20799968	Unspecified
bta-mir-423-5p	MIMAT0012537	MOB2	789811	Predicted miRanda Score: 174	20799968	Unspecified
bta-mir-423-5p	MIMAT0012537	MON1B	510379	Predicted miRanda Score: 182	20799968	Unspecified
bta-mir-423-5p	MIMAT0012537	MORC2	504634	Predicted miRanda Score: 178	20799968	Unspecified
bta-mir-423-5p	MIMAT0012537	MRAS	540803	Predicted miRanda Score: 180	20799968	Unspecified
bta-mir-423-5p	MIMAT0012537	MRPL49	508359	Predicted miRanda Score: 169	20799968	Unspecified
bta-mir-423-5p	MIMAT0012537	MTMR9	521746	Predicted miRanda Score: 171	20799968	Unspecified
bta-mir-423-5p	MIMAT0012537	NAT15	514154	Predicted miRanda Score: 177	20799968	Unspecified
bta-mir-423-5p	MIMAT0012537	NCKIPSD	516941	Predicted miRanda Score: 164	20799968	Unspecified
bta-mir-423-5p	MIMAT0012537	NDEL1	510769	Predicted miRanda Score: 171	20799968	Unspecified
bta-mir-423-5p	MIMAT0012537	NDN	386664	Predicted miRanda Score: 167	20799968	Unspecified
bta-mir-423-5p	MIMAT0012537	NDRG1	504499	Predicted miRanda Score: 343	20799968	Unspecified
bta-mir-423-5p	MIMAT0012537	NDUFS6	327691	Predicted miRanda Score: 175	20799968	Unspecified
bta-mir-423-5p	MIMAT0012537	NFE2L1	534582	Predicted miRanda Score: 171	20799968	Unspecified
bta-mir-423-5p	MIMAT0012537	NLGN2		Predicted miRanda Score: 172	20799968	Unspecified
bta-mir-423-5p	MIMAT0012537	NOP10	616675	Predicted miRanda Score: 175	20799968	Unspecified
bta-mir-423-5p	MIMAT0012537	NR5A1	281948	Predicted miRanda Score: 165	20799968	Unspecified
bta-mir-423-5p	MIMAT0012537	NRSN2	617951	Predicted miRanda Score: 171	20799968	Unspecified
bta-mir-423-5p	MIMAT0012537	NUDCD3	533678	Predicted miRanda Score: 332	20799968	Unspecified
bta-mir-423-5p	MIMAT0012537	NUMBL	510973	Predicted miRanda Score: 177	20799968	Unspecified
bta-mir-423-5p	MIMAT0012537	NXN	531367	Predicted miRanda Score: 167	20799968	Unspecified
bta-mir-423-5p	MIMAT0012537	OCEL1	615639	Predicted miRanda Score: 175	20799968	Unspecified
bta-mir-423-5p	MIMAT0012537	OGDH	534599	Predicted miRanda Score: 333	20799968	Unspecified
bta-mir-423-5p	MIMAT0012537	OPA3	523579	Predicted miRanda Score: 177	20799968	Unspecified
bta-mir-423-5p	MIMAT0012537	PAK6	539224	Predicted miRanda Score: 167	20799968	Unspecified
bta-mir-423-5p	MIMAT0012537	PARP16	506384	Predicted miRanda Score: 175	20799968	Unspecified
bta-mir-423-5p	MIMAT0012537	PATL1	537453	Predicted miRanda Score: 179	20799968	Unspecified
bta-mir-423-5p	MIMAT0012537	PCGF2	505147	Predicted miRanda Score: 175	20799968	Unspecified
bta-mir-423-5p	MIMAT0012537	PCSK7	515398	Predicted miRanda Score: 350	20799968	Unspecified
bta-mir-423-5p	MIMAT0012537	PDGFRB	527165	Predicted miRanda Score: 174	20799968	Unspecified
bta-mir-423-5p	MIMAT0012537	PDYN	281385	Predicted miRanda Score: 173	20799968	Unspecified
bta-mir-423-5p	MIMAT0012537	PHF8	513959	Predicted miRanda Score: 177	20799968	Unspecified
bta-mir-423-5p	MIMAT0012537	PHYHIP	616243	Predicted miRanda Score: 162	20799968	Unspecified
bta-mir-423-5p	MIMAT0012537	PLA2G2F	541294	Predicted miRanda Score: 169	20799968	Unspecified
bta-mir-423-5p	MIMAT0012537	PLPPR2	520247	Predicted miRanda Score: 175	20799968	Unspecified
bta-mir-423-5p	MIMAT0012537	PNKD	616561	Predicted miRanda Score: 527	20799968	Unspecified
bta-mir-423-5p	MIMAT0012537	PNOC	281414	Predicted miRanda Score: 177	20799968	Unspecified
bta-mir-423-5p	MIMAT0012537	POLG	533090	Predicted miRanda Score: 179	20799968	Unspecified
bta-mir-423-5p	MIMAT0012537	POLR3H	767843	Predicted miRanda Score: 359	20799968	Unspecified
bta-mir-423-5p	MIMAT0012537	POR	532512	Predicted miRanda Score: 165	20799968	Unspecified
bta-mir-423-5p	MIMAT0012537	PPT2	516797	Predicted miRanda Score: 172	20799968	Unspecified
bta-mir-423-5p	MIMAT0012537	PRELP	282000	Predicted miRanda Score: 174	20799968	Unspecified
bta-mir-423-5p	MIMAT0012537	PRKAR1B		Predicted miRanda Score: 175	20799968	Unspecified
bta-mir-423-5p	MIMAT0012537	PRM2	101910141	Predicted miRanda Score: 161	20799968	Unspecified
bta-mir-423-5p	MIMAT0012537	PRRX2		Predicted miRanda Score: 171	20799968	Unspecified
bta-mir-423-5p	MIMAT0012537	PTAFR	518283	Predicted miRanda Score: 162	20799968	Unspecified
bta-mir-423-5p	MIMAT0012537	PTP4A3	100137722	Predicted miRanda Score: 172	20799968	Unspecified
bta-mir-423-5p	MIMAT0012537	PTPA	514460	Predicted miRanda Score: 186	20799968	Unspecified
bta-mir-423-5p	MIMAT0012537	PTPRCAP	618341	Predicted miRanda Score: 179	20799968	Unspecified
bta-mir-423-5p	MIMAT0012537	R3HDM4	614948	Predicted miRanda Score: 172	20799968	Unspecified
bta-mir-423-5p	MIMAT0012537	RAB11FIP3	511647	Predicted miRanda Score: 173	20799968	Unspecified
bta-mir-423-5p	MIMAT0012537	RAB15	614507	Predicted miRanda Score: 175	20799968	Unspecified
bta-mir-423-5p	MIMAT0012537	RAB37	613954	Predicted miRanda Score: 180	20799968	Unspecified
bta-mir-423-5p	MIMAT0012537	RAB3GAP2	539227	Predicted miRanda Score: 168	20799968	Unspecified
bta-mir-423-5p	MIMAT0012537	RAPGEFL1	618568	Predicted miRanda Score: 172	20799968	Unspecified
bta-mir-423-5p	MIMAT0012537	RARG	540425	Predicted miRanda Score: 343	20799968	Unspecified
bta-mir-423-5p	MIMAT0012537	RBP4	281444	Predicted miRanda Score: 173	20799968	Unspecified
bta-mir-423-5p	MIMAT0012537	RCCD1	531926	Predicted miRanda Score: 179	20799968	Unspecified
bta-mir-423-5p	MIMAT0012537	RELT	505716	Predicted miRanda Score: 182	20799968	Unspecified
bta-mir-423-5p	MIMAT0012537	RGP1	539393	Predicted miRanda Score: 166	20799968	Unspecified
bta-mir-423-5p	MIMAT0012537	RGS16	282035	Predicted miRanda Score: 168	20799968	Unspecified
bta-mir-423-5p	MIMAT0012537	RHOBTB2	7845672	Predicted miRanda Score: 175	20799968	Unspecified
bta-mir-423-5p	MIMAT0012537	RHOC	513152	Predicted miRanda Score: 164	20799968	Unspecified
bta-mir-423-5p	MIMAT0012537	RHOG	538559	Predicted miRanda Score: 163	20799968	Unspecified
bta-mir-423-5p	MIMAT0012537	RPH3A	282044	Predicted miRanda Score: 175	20799968	Unspecified
bta-mir-423-5p	MIMAT0012537	RPP40	531274	Predicted miRanda Score: 174	20799968	Unspecified
bta-mir-423-5p	MIMAT0012537	RSPO1	511675	Predicted miRanda Score: 180	20799968	Unspecified
bta-mir-423-5p	MIMAT0012537	S100A16	505679	Predicted miRanda Score: 181	20799968	Unspecified
bta-mir-423-5p	MIMAT0012537	S100A5	509251	Predicted miRanda Score: 165	20799968	Unspecified
bta-mir-423-5p	MIMAT0012537	S1PR1	281135	Predicted miRanda Score: 171	20799968	Unspecified
bta-mir-423-5p	MIMAT0012537	SAMD10	540999	Predicted miRanda Score: 171	20799968	Unspecified
bta-mir-423-5p	MIMAT0012537	SCAMP5	508510	Predicted miRanda Score: 172	20799968	Unspecified
bta-mir-423-5p	MIMAT0012537	SERPING1	281035	Predicted miRanda Score: 180	20799968	Unspecified
bta-mir-423-5p	MIMAT0012537	SGCA	541308	Predicted miRanda Score: 167	20799968	Unspecified
bta-mir-423-5p	MIMAT0012537	SH3GL2	512450	Predicted miRanda Score: 177	20799968	Unspecified
bta-mir-423-5p	MIMAT0012537	SH3RF3	615501	Predicted miRanda Score: 164	20799968	Unspecified
bta-mir-423-5p	MIMAT0012537	SHARPIN	512499	Predicted miRanda Score: 177	20799968	Unspecified
bta-mir-423-5p	MIMAT0012537	SHC1	507196	Predicted miRanda Score: 169	20799968	Unspecified
bta-mir-423-5p	MIMAT0012537	SHC2		Predicted miRanda Score: 161	20799968	Unspecified
bta-mir-423-5p	MIMAT0012537	SLC12A5	510157	Predicted miRanda Score: 171	20799968	Unspecified
bta-mir-423-5p	MIMAT0012537	SLC13A4	531535	Predicted miRanda Score: 185	20799968	Unspecified
bta-mir-423-5p	MIMAT0012537	SLC17A7	518849	Predicted miRanda Score: 175	20799968	Unspecified
bta-mir-423-5p	MIMAT0012537	SLC25A11	282523	Predicted miRanda Score: 175	20799968	Unspecified
bta-mir-423-5p	MIMAT0012537	SLC25A22	504371	Predicted miRanda Score: 177	20799968	Unspecified
bta-mir-423-5p	MIMAT0012537	SLC43A2	511955	Predicted miRanda Score: 178	20799968	Unspecified
bta-mir-423-5p	MIMAT0012537	SLC48A1	784685	Predicted miRanda Score: 169	20799968	Unspecified
bta-mir-423-5p	MIMAT0012537	SLC4A1	286817	Predicted miRanda Score: 176	20799968	Unspecified
bta-mir-423-5p	MIMAT0012537	SLC6A12	514339	Predicted miRanda Score: 163	20799968	Unspecified
bta-mir-423-5p	MIMAT0012537	SLC6A20	532774	Predicted miRanda Score: 175	20799968	Unspecified
bta-mir-423-5p	MIMAT0012537	SLC6A9	282368	Predicted miRanda Score: 180	20799968	Unspecified
bta-mir-423-5p	MIMAT0012537	SLC6A9	282368	Predicted miRanda Score: 180	20799968	Unspecified
bta-mir-423-5p	MIMAT0012537	SMARCA4	414274	Predicted miRanda Score: 178	20799968	Unspecified
bta-mir-423-5p	MIMAT0012537	SMIM5	100302388	Predicted miRanda Score: 169	20799968	Unspecified
bta-mir-423-5p	MIMAT0012537	SMYD1	537404	Predicted miRanda Score: 179	20799968	Unspecified
bta-mir-423-5p	MIMAT0012537	SNX11	534567	Predicted miRanda Score: 177	20799968	Unspecified
bta-mir-423-5p	MIMAT0012537	SNX9	506218	Predicted miRanda Score: 179	20799968	Unspecified
bta-mir-423-5p	MIMAT0012537	SP7	531995	Predicted miRanda Score: 175	20799968	Unspecified
bta-mir-423-5p	MIMAT0012537	SPOCK2	523846	Predicted miRanda Score: 167	20799968	Unspecified
bta-mir-423-5p	MIMAT0012537	SPRY2	539090	Predicted miRanda Score: 180	20799968	Unspecified
bta-mir-423-5p	MIMAT0012537	SPSB3	515661	Predicted miRanda Score: 174	20799968	Unspecified
bta-mir-423-5p	MIMAT0012537	SPSB4	512922	Predicted miRanda Score: 167	20799968	Unspecified
bta-mir-423-5p	MIMAT0012537	SS18L1	768207	Predicted miRanda Score: 166	20799968	Unspecified
bta-mir-423-5p	MIMAT0012537	SSBP2	616564	Predicted miRanda Score: 184	20799968	Unspecified
bta-mir-423-5p	MIMAT0012537	STAT2	511023	Predicted miRanda Score: 178	20799968	Unspecified
bta-mir-423-5p	MIMAT0012537	STK4	514886	Predicted miRanda Score: 181	20799968	Unspecified
bta-mir-423-5p	MIMAT0012537	STRA6	515911	Predicted miRanda Score: 173	20799968	Unspecified
bta-mir-423-5p	MIMAT0012537	STX6	510909	Predicted miRanda Score: 180	20799968	Unspecified
bta-mir-423-5p	MIMAT0012537	SUPT6H	538671	Predicted miRanda Score: 177	20799968	Unspecified
bta-mir-423-5p	MIMAT0012537	SUPV3L1	505988	Predicted miRanda Score: 163	20799968	Unspecified
bta-mir-423-5p	MIMAT0012537	SYP	280937	Predicted miRanda Score: 177	20799968	Unspecified
bta-mir-423-5p	MIMAT0012537	TACR2	282088	Predicted miRanda Score: 164	20799968	Unspecified
bta-mir-423-5p	MIMAT0012537	TAL1	518657	Predicted miRanda Score: 181	20799968	Unspecified
bta-mir-423-5p	MIMAT0012537	TAPBPL	529141	Predicted miRanda Score: 178	20799968	Unspecified
bta-mir-423-5p	MIMAT0012537	TCF23	616841	Predicted miRanda Score: 176	20799968	Unspecified
bta-mir-423-5p	MIMAT0012537	TCL1B	100848382	Predicted miRanda Score: 161	20799968	Unspecified
bta-mir-423-5p	MIMAT0012537	TGFB1I1	515834	Predicted miRanda Score: 179	20799968	Unspecified
bta-mir-423-5p	MIMAT0012537	TGFB3	538957	Predicted miRanda Score: 175	20799968	Unspecified
bta-mir-423-5p	MIMAT0012537	THBS3	504323	Predicted miRanda Score: 168	20799968	Unspecified
bta-mir-423-5p	MIMAT0012537	THEM4	787270	Predicted miRanda Score: 176	20799968	Unspecified
bta-mir-423-5p	MIMAT0012537	TLDC1	531539	Predicted miRanda Score: 171	20799968	Unspecified
bta-mir-423-5p	MIMAT0012537	TMEM104	516807	Predicted miRanda Score: 180	20799968	Unspecified
bta-mir-423-5p	MIMAT0012537	TMEM110	538654	Predicted miRanda Score: 180	20799968	Unspecified
bta-mir-423-5p	MIMAT0012537	TMEM130	504372	Predicted miRanda Score: 172	20799968	Unspecified
bta-mir-423-5p	MIMAT0012537	TMEM143	505862	Predicted miRanda Score: 177	20799968	Unspecified
bta-mir-423-5p	MIMAT0012537	TMEM167B	613426	Predicted miRanda Score: 176	20799968	Unspecified
bta-mir-423-5p	MIMAT0012537	TMEM176A	404082	Predicted miRanda Score: 176	20799968	Unspecified
bta-mir-423-5p	MIMAT0012537	TMEM183A	534797	Predicted miRanda Score: 175	20799968	Unspecified
bta-mir-423-5p	MIMAT0012537	TMEM184B	514220	Predicted miRanda Score: 343	20799968	Unspecified
bta-mir-423-5p	MIMAT0012537	TMEM25	504393	Predicted miRanda Score: 181	20799968	Unspecified
bta-mir-423-5p	MIMAT0012537	TOLLIP	539480	Predicted miRanda Score: 171	20799968	Unspecified
bta-mir-423-5p	MIMAT0012537	TPM4	535277	Predicted miRanda Score: 183	20799968	Unspecified
bta-mir-423-5p	MIMAT0012537	TRAF1	540944	Predicted miRanda Score: 172	20799968	Unspecified
bta-mir-423-5p	MIMAT0012537	TRAFD1		Predicted miRanda Score: 170	20799968	Unspecified
bta-mir-423-5p	MIMAT0012537	TRPM2	508029	Predicted miRanda Score: 162	20799968	Unspecified
bta-mir-423-5p	MIMAT0012537	TSPAN11	616660	Predicted miRanda Score: 363	20799968	Unspecified
bta-mir-423-5p	MIMAT0012537	TSPAN33	539284	Predicted miRanda Score: 176	20799968	Unspecified
bta-mir-423-5p	MIMAT0012537	TTLL4	511853	Predicted miRanda Score: 175	20799968	Unspecified
bta-mir-423-5p	MIMAT0012537	TUSC5	527604	Predicted miRanda Score: 174	20799968	Unspecified
bta-mir-423-5p	MIMAT0012537	TWSG1	537290	Predicted miRanda Score: 195	20799968	Unspecified
bta-mir-423-5p	MIMAT0012537	UBE2O	789422	Predicted miRanda Score: 183	20799968	Unspecified
bta-mir-423-5p	MIMAT0012537	UBL4B	529388	Predicted miRanda Score: 169	20799968	Unspecified
bta-mir-423-5p	MIMAT0012537	UBOX5	514445	Predicted miRanda Score: 171	20799968	Unspecified
bta-mir-423-5p	MIMAT0012537	USP10	510164	Predicted miRanda Score: 172	20799968	Unspecified
bta-mir-423-5p	MIMAT0012537	WDR77	512993	Predicted miRanda Score: 161	20799968	Unspecified
bta-mir-423-5p	MIMAT0012537	WFIKKN2	531979	Predicted miRanda Score: 345	20799968	Unspecified
bta-mir-423-5p	MIMAT0012537	WIPF3	786606	Predicted miRanda Score: 179	20799968	Unspecified
bta-mir-423-5p	MIMAT0012537	WIPI2	512685	Predicted miRanda Score: 173	20799968	Unspecified
bta-mir-423-5p	MIMAT0012537	YPEL1	521410	Predicted miRanda Score: 168	20799968	Unspecified
bta-mir-423-5p	MIMAT0012537	ZC3H12A	535344	Predicted miRanda Score: 178	20799968	Unspecified
bta-mir-423-5p	MIMAT0012537	ZFAND3	532641	Predicted miRanda Score: 169	20799968	Unspecified
bta-mir-423-5p	MIMAT0012537	ZFYVE27	514383	Predicted miRanda Score: 180	20799968	Unspecified
bta-mir-423-5p	MIMAT0012537	ZNF180	514023	Predicted miRanda Score: 172	20799968	Unspecified
bta-mir-423-5p	MIMAT0012537	ZNF384	515007	Predicted miRanda Score: 179	20799968	Unspecified
bta-mir-423-5p	MIMAT0012537	ZNF541	527061	Predicted miRanda Score: 330	20799968	Unspecified
bta-mir-423-5p	MIMAT0012537	SERINC2	513593	Predicted miRanda Score: 165	20799968	Unspecified
bta-mir-1468	MIMAT0013592	IP6K3	100607974	Predicted miRanda Score: 182	20799968	Unspecified
bta-mir-1468	MIMAT0013592	KLF1	784295	Predicted miRanda Score: 162	20799968	Unspecified
bta-mir-1468	MIMAT0013592	NGFR	353110	Predicted miRanda Score: 172	20799968	Unspecified
bta-mir-1468	MIMAT0013592	PCIF1	535479	Predicted miRanda Score: 180	20799968	Unspecified
bta-mir-1468	MIMAT0013592	TMEM169	617045	Predicted miRanda Score: 170	20799968	Unspecified
bta-mir-574	MIMAT0024577	ABCG4	508443	Predicted miRanda Score: 189	20799968	Unspecified
bta-mir-574	MIMAT0024577	ADI1	615764	Predicted miRanda Score: 166	20799968	Unspecified
bta-mir-574	MIMAT0024577	AKT3	100137872	Predicted miRanda Score: 186	20799968	Unspecified
bta-mir-574	MIMAT0024577	ATP2A3	512313	Predicted miRanda Score: 354	20799968	Unspecified
bta-mir-574	MIMAT0024577	AURKA	504437	Predicted miRanda Score: 185	20799968	Unspecified
bta-mir-574	MIMAT0024577	BPIFA2A	286882	Predicted miRanda Score: 171	20799968	Unspecified
bta-mir-574	MIMAT0024577	C2H1orf64	510340	Predicted miRanda Score: 189	20799968	Unspecified
bta-mir-574	MIMAT0024577	CALCOCO1	538675	Predicted miRanda Score: 197	20799968	Unspecified
bta-mir-574	MIMAT0024577	CAMK1G	511504	Predicted miRanda Score: 202	20799968	Unspecified
bta-mir-574	MIMAT0024577	CAPN5	536988	Predicted miRanda Score: 172	20799968	Unspecified
bta-mir-574	MIMAT0024577	CCDC77	527084	Predicted miRanda Score: 175	20799968	Unspecified
bta-mir-574	MIMAT0024577	CDC27	540660	Predicted miRanda Score: 189	20799968	Unspecified
bta-mir-574	MIMAT0024577	CLIC1	515646	Predicted miRanda Score: 183	20799968	Unspecified
bta-mir-574	MIMAT0024577	CPED1	617867	Predicted miRanda Score: 174	20799968	Unspecified
bta-mir-574	MIMAT0024577	CREB3	281715	Predicted miRanda Score: 186	20799968	Unspecified
bta-mir-574	MIMAT0024577	CTSD	282883	Predicted miRanda Score: 194	20799968	Unspecified
bta-mir-574	MIMAT0024577	CXCR3	497018	Predicted miRanda Score: 185	20799968	Unspecified
bta-mir-574	MIMAT0024577	DDHD2	513116	Predicted miRanda Score: 178	20799968	Unspecified
bta-mir-574	MIMAT0024577	DNASE1L2	787784	Predicted miRanda Score: 188	20799968	Unspecified
bta-mir-574	MIMAT0024577	DOCK8	100295817	Predicted miRanda Score: 190	20799968	Unspecified
bta-mir-574	MIMAT0024577	EFHD2	514259	Predicted miRanda Score: 180	20799968	Unspecified
bta-mir-574	MIMAT0024577	EPS15L1	506374	Predicted miRanda Score: 182	20799968	Unspecified
bta-mir-574	MIMAT0024577	EZH1	533087	Predicted miRanda Score: 197	20799968	Unspecified
bta-mir-574	MIMAT0024577	FAM167A	618107	Predicted miRanda Score: 173	20799968	Unspecified
bta-mir-574	MIMAT0024577	FARP1	531927	Predicted miRanda Score: 186	20799968	Unspecified
bta-mir-574	MIMAT0024577	FGF11	613386	Predicted miRanda Score: 180	20799968	Unspecified
bta-mir-574	MIMAT0024577	FKBP4	508535	Predicted miRanda Score: 185	20799968	Unspecified
bta-mir-574	MIMAT0024577	FOXN3		Predicted miRanda Score: 184	20799968	Unspecified
bta-mir-574	MIMAT0024577	FOXN3		Predicted miRanda Score: 184	20799968	Unspecified
bta-mir-574	MIMAT0024577	FRZB	281170	Predicted miRanda Score: 174	20799968	Unspecified
bta-mir-574	MIMAT0024577	GABBR1	513785	Predicted miRanda Score: 179	20799968	Unspecified
bta-mir-574	MIMAT0024577	GALNT3	535458	Predicted miRanda Score: 182	20799968	Unspecified
bta-mir-574	MIMAT0024577	GATB	533058	Predicted miRanda Score: 174	20799968	Unspecified
bta-mir-574	MIMAT0024577	GPR172B	527884	Predicted miRanda Score: 179	20799968	Unspecified
bta-mir-574	MIMAT0024577	GTPBP1	513922	Predicted miRanda Score: 169	20799968	Unspecified
bta-mir-574	MIMAT0024577	HHIP	540830	Predicted miRanda Score: 192	20799968	Unspecified
bta-mir-574	MIMAT0024577	HSF1	506235	Predicted miRanda Score: 176	20799968	Unspecified
bta-mir-574	MIMAT0024577	IARS	509885	Predicted miRanda Score: 187	20799968	Unspecified
bta-mir-574	MIMAT0024577	ICK	506286	Predicted miRanda Score: 174	20799968	Unspecified
bta-mir-574	MIMAT0024577	IGF2	281240	Predicted miRanda Score: 202	20799968	Unspecified
bta-mir-574	MIMAT0024577	KCTD5	100125308	Predicted miRanda Score: 174	20799968	Unspecified
bta-mir-574	MIMAT0024577	KDM2A		Predicted miRanda Score: 177	20799968	Unspecified
bta-mir-574	MIMAT0024577	KNG1	280833	Predicted miRanda Score: 174	20799968	Unspecified
bta-mir-574	MIMAT0024577	LYPD1	533675	Predicted miRanda Score: 182	20799968	Unspecified
bta-mir-574	MIMAT0024577	MARVELD1	616867	Predicted miRanda Score: 173	20799968	Unspecified
bta-mir-574	MIMAT0024577	MEOX1	529059	Predicted miRanda Score: 202	20799968	Unspecified
bta-mir-574	MIMAT0024577	MGC157408	517463	Predicted miRanda Score: 183	20799968	Unspecified
bta-mir-574	MIMAT0024577	MTMR3	535099	Predicted miRanda Score: 171	20799968	Unspecified
bta-mir-574	MIMAT0024577	NUDT16L1	518085	Predicted miRanda Score: 180	20799968	Unspecified
bta-mir-574	MIMAT0024577	ORAI3	515971	Predicted miRanda Score: 183	20799968	Unspecified
bta-mir-574	MIMAT0024577	PAG-21	337915	Predicted miRanda Score: 179	20799968	Unspecified
bta-mir-574	MIMAT0024577	PAG2	337897	Predicted miRanda Score: 182	20799968	Unspecified
bta-mir-574	MIMAT0024577	PAG2	337897	Predicted miRanda Score: 182	20799968	Unspecified
bta-mir-574	MIMAT0024577	PAG4	337898	Predicted miRanda Score: 187	20799968	Unspecified
bta-mir-574	MIMAT0024577	PAG7	337901	Predicted miRanda Score: 187	20799968	Unspecified
bta-mir-574	MIMAT0024577	PAG7	337901	Predicted miRanda Score: 187	20799968	Unspecified
bta-mir-574	MIMAT0024577	PAG7	337901	Predicted miRanda Score: 187	20799968	Unspecified
bta-mir-574	MIMAT0024577	PIANP	614601	Predicted miRanda Score: 192	20799968	Unspecified
bta-mir-574	MIMAT0024577	PPP1R16B	282091	Predicted miRanda Score: 202	20799968	Unspecified
bta-mir-574	MIMAT0024577	PTRF	538457	Predicted miRanda Score: 194	20799968	Unspecified
bta-mir-574	MIMAT0024577	RABGEF1	282335	Predicted miRanda Score: 178	20799968	Unspecified
bta-mir-574	MIMAT0024577	RANBP3	508641	Predicted miRanda Score: 170	20799968	Unspecified
bta-mir-574	MIMAT0024577	RCE1	5395391	Predicted miRanda Score: 175	20799968	Unspecified
[truncated: 32 more rows]
